# Supplementary material for: Identifying cell-enriched miRNAs in kidney injury and repair
Source: JCI Insight. 2020 Dec 17;5(24):e140399. doi: 10.1172/jci.insight.140399 (PMC7819746; doi:10.1172/jci.insight.140399)
Supplement: Supplemental Data Set 1 [file jciinsight-5-140399-s058.txt]

database	mature_mirna_acc	mature_mirna_id	target_symbol	target_entrez	target_ensembl	experiment	support_type	pubmed_id	type
tarbase	MIMAT0000527	mmu-miR-16-5p	37500		ENSMUSG00000026276	Degradome sequencing//Degradome sequencing//Degradome sequencing	positive		validated
tarbase	MIMAT0000527	mmu-miR-16-5p	38777	223455	ENSMUSG00000039100	Degradome sequencing	positive		validated
tarbase	MIMAT0000527	mmu-miR-16-5p	39326	235072	ENSMUSG00000001833	Degradome sequencing//Degradome sequencing	positive		validated
tarbase	MIMAT0000527	mmu-miR-16-5p	0610009B22Rik	66050	ENSMUSG00000007777	Degradome sequencing	positive		validated
tarbase	MIMAT0000527	mmu-miR-16-5p	1300017J02Rik	71775	ENSMUSG00000033688	Degradome sequencing	positive		validated
tarbase	MIMAT0000527	mmu-miR-16-5p	1500011B03Rik	66236	ENSMUSG00000072694	Degradome sequencing//Degradome sequencing	positive		validated
tarbase	MIMAT0000527	mmu-miR-16-5p	1700037H04Rik	67326	ENSMUSG00000027327	Degradome sequencing	positive		validated
tarbase	MIMAT0000527	mmu-miR-16-5p	1810013L24Rik	69053	ENSMUSG00000022507	Degradome sequencing//Degradome sequencing//Degradome sequencing	positive		validated
tarbase	MIMAT0000527	mmu-miR-16-5p	2300009A05Rik	69478	ENSMUSG00000032403	Degradome sequencing	positive		validated
tarbase	MIMAT0000527	mmu-miR-16-5p	2310061I04Rik	69662	ENSMUSG00000050705	Degradome sequencing//Degradome sequencing	positive		validated
tarbase	MIMAT0000527	mmu-miR-16-5p	2610001J05Rik	66520	ENSMUSG00000052419	Degradome sequencing	positive		validated
tarbase	MIMAT0000527	mmu-miR-16-5p	4833420G17Rik	67392	ENSMUSG00000062822	Degradome sequencing	positive		validated
tarbase	MIMAT0000527	mmu-miR-16-5p	4930402H24Rik	228602	ENSMUSG00000027309	Degradome sequencing//Degradome sequencing	positive		validated
tarbase	MIMAT0000527	mmu-miR-16-5p	4931414P19Rik	74359	ENSMUSG00000022179	Degradome sequencing	positive		validated
tarbase	MIMAT0000527	mmu-miR-16-5p	5031439G07Rik	223739	ENSMUSG00000036046	Degradome sequencing	positive		validated
tarbase	MIMAT0000527	mmu-miR-16-5p	6030458C11Rik	77877	ENSMUSG00000022195	Degradome sequencing	positive		validated
tarbase	MIMAT0000527	mmu-miR-16-5p	6430548M08Rik	234797	ENSMUSG00000031824	Degradome sequencing	positive		validated
tarbase	MIMAT0000527	mmu-miR-16-5p	9530068E07Rik	213673	ENSMUSG00000036275	Degradome sequencing//Degradome sequencing//Degradome sequencing	positive		validated
tarbase	MIMAT0000527	mmu-miR-16-5p	A1cf	69865	ENSMUSG00000052595	Degradome sequencing//Degradome sequencing	positive		validated
tarbase	MIMAT0000527	mmu-miR-16-5p	Aar2	68295	ENSMUSG00000027628	Degradome sequencing//Degradome sequencing	positive		validated
tarbase	MIMAT0000527	mmu-miR-16-5p	Abca3	27410	ENSMUSG00000024130	Degradome sequencing	positive		validated
tarbase	MIMAT0000527	mmu-miR-16-5p	Abcc3	76408	ENSMUSG00000020865	Degradome sequencing	positive		validated
tarbase	MIMAT0000527	mmu-miR-16-5p	Abcc5	27416	ENSMUSG00000022822	Degradome sequencing//Degradome sequencing	positive		validated
tarbase	MIMAT0000527	mmu-miR-16-5p	Abcf1	224742	ENSMUSG00000038762	Degradome sequencing//Degradome sequencing	positive		validated
tarbase	MIMAT0000527	mmu-miR-16-5p	Abcf2	27407	ENSMUSG00000028953	Degradome sequencing//Degradome sequencing	positive		validated
tarbase	MIMAT0000527	mmu-miR-16-5p	Abhd14b	76491	ENSMUSG00000042073	Degradome sequencing	positive		validated
tarbase	MIMAT0000527	mmu-miR-16-5p	Abhd16a	193742	ENSMUSG00000007036	Degradome sequencing	positive		validated
tarbase	MIMAT0000527	mmu-miR-16-5p	Abhd2		ENSMUSG00000039202	Degradome sequencing	positive		validated
tarbase	MIMAT0000527	mmu-miR-16-5p	Abl2	11352	ENSMUSG00000026596	Degradome sequencing	positive		validated
tarbase	MIMAT0000527	mmu-miR-16-5p	Abraxas1	70681	ENSMUSG00000035234	Degradome sequencing	positive		validated
tarbase	MIMAT0000527	mmu-miR-16-5p	Abtb2	99382	ENSMUSG00000032724	Degradome sequencing//Degradome sequencing	positive		validated
tarbase	MIMAT0000527	mmu-miR-16-5p	Acad11	102632	ENSMUSG00000090150	Degradome sequencing	positive		validated
tarbase	MIMAT0000527	mmu-miR-16-5p	Acbd3	170760	ENSMUSG00000026499	Degradome sequencing	positive		validated
tarbase	MIMAT0000527	mmu-miR-16-5p	Ackr1	13349	ENSMUSG00000037872	Degradome sequencing	positive		validated
tarbase	MIMAT0000527	mmu-miR-16-5p	Acnat2	209186	ENSMUSG00000060317	Degradome sequencing	positive		validated
tarbase	MIMAT0000527	mmu-miR-16-5p	Acot8	170789	ENSMUSG00000017307	Degradome sequencing	positive		validated
tarbase	MIMAT0000527	mmu-miR-16-5p	Acsbg1	94180	ENSMUSG00000032281	Degradome sequencing//Degradome sequencing	positive		validated
tarbase	MIMAT0000527	mmu-miR-16-5p	Actb	11461	ENSMUSG00000029580	Degradome sequencing//Degradome sequencing//Degradome sequencing//Degradome sequencing//Degradome sequencing	positive		validated
tarbase	MIMAT0000527	mmu-miR-16-5p	Actr10	56444	ENSMUSG00000021076	Degradome sequencing	positive		validated
tarbase	MIMAT0000527	mmu-miR-16-5p	Actr2	66713	ENSMUSG00000020152	Degradome sequencing//Degradome sequencing	positive		validated
tarbase	MIMAT0000527	mmu-miR-16-5p	Acvr1b	11479	ENSMUSG00000000532	Degradome sequencing	positive		validated
tarbase	MIMAT0000527	mmu-miR-16-5p	Acvr2a	11480	ENSMUSG00000052155	Degradome sequencing//Degradome sequencing	positive		validated
tarbase	MIMAT0000527	mmu-miR-16-5p	Adamts1	11504	ENSMUSG00000022893	Degradome sequencing	positive		validated
tarbase	MIMAT0000527	mmu-miR-16-5p	Adamts18	208936	ENSMUSG00000053399	Degradome sequencing	positive		validated
tarbase	MIMAT0000527	mmu-miR-16-5p	Adap2	216991	ENSMUSG00000020709	Degradome sequencing	positive		validated
tarbase	MIMAT0000527	mmu-miR-16-5p	Adcy5	224129	ENSMUSG00000022840	Degradome sequencing	positive		validated
tarbase	MIMAT0000527	mmu-miR-16-5p	Adcyap1r1	11517	ENSMUSG00000029778	Degradome sequencing	positive		validated
tarbase	MIMAT0000527	mmu-miR-16-5p	Add1	11518	ENSMUSG00000029106	Degradome sequencing	positive		validated
tarbase	MIMAT0000527	mmu-miR-16-5p	Adgra2	78560	ENSMUSG00000031486	Degradome sequencing	positive		validated
tarbase	MIMAT0000527	mmu-miR-16-5p	Adgrl1	330814	ENSMUSG00000013033	Degradome sequencing	positive		validated
tarbase	MIMAT0000527	mmu-miR-16-5p	Adh5	11532	ENSMUSG00000028138	Degradome sequencing//Degradome sequencing	positive		validated
tarbase	MIMAT0000527	mmu-miR-16-5p	Adipor1	72674	ENSMUSG00000026457	Degradome sequencing//Degradome sequencing	positive		validated
tarbase	MIMAT0000527	mmu-miR-16-5p	Adipor2	68465	ENSMUSG00000030168	Degradome sequencing//Degradome sequencing	positive		validated
tarbase	MIMAT0000527	mmu-miR-16-5p	Ado	211488	ENSMUSG00000057134	Degradome sequencing//Degradome sequencing//Degradome sequencing	positive		validated
tarbase	MIMAT0000527	mmu-miR-16-5p	Adora2a	11540	ENSMUSG00000020178	Degradome sequencing//Degradome sequencing	positive		validated
tarbase	MIMAT0000527	mmu-miR-16-5p	Adrb2	11555	ENSMUSG00000045730	Degradome sequencing//Degradome sequencing//Degradome sequencing	positive		validated
tarbase	MIMAT0000527	mmu-miR-16-5p	Aebp2	11569	ENSMUSG00000030232	Degradome sequencing//Degradome sequencing//Degradome sequencing	positive		validated
tarbase	MIMAT0000527	mmu-miR-16-5p	Afap1	70292	ENSMUSG00000029094	Degradome sequencing	positive		validated
tarbase	MIMAT0000527	mmu-miR-16-5p	Afap1l1	106877	ENSMUSG00000033032	Degradome sequencing	positive		validated
tarbase	MIMAT0000527	mmu-miR-16-5p	Aff4	93736	ENSMUSG00000049470	Degradome sequencing//Degradome sequencing//Degradome sequencing//Degradome sequencing	positive		validated
tarbase	MIMAT0000527	mmu-miR-16-5p	Afg3l2	69597	ENSMUSG00000024527	Degradome sequencing	positive		validated
tarbase	MIMAT0000527	mmu-miR-16-5p	Agfg1	15463	ENSMUSG00000026159	Degradome sequencing	positive		validated
tarbase	MIMAT0000527	mmu-miR-16-5p	Agl	77559	ENSMUSG00000033400	Degradome sequencing	positive		validated
tarbase	MIMAT0000527	mmu-miR-16-5p	Ago1	236511	ENSMUSG00000041530	Degradome sequencing//Degradome sequencing	positive		validated
tarbase	MIMAT0000527	mmu-miR-16-5p	Ago2		ENSMUSG00000036698	Degradome sequencing//Degradome sequencing	positive		validated
tarbase	MIMAT0000527	mmu-miR-16-5p	Ago3	214150	ENSMUSG00000028842	Degradome sequencing//Degradome sequencing//Degradome sequencing	positive		validated
tarbase	MIMAT0000527	mmu-miR-16-5p	Agpat5		ENSMUSG00000031467	Degradome sequencing	positive		validated
tarbase	MIMAT0000527	mmu-miR-16-5p	Agps	228061	ENSMUSG00000042410	Degradome sequencing//Degradome sequencing//Degradome sequencing	positive		validated
tarbase	MIMAT0000527	mmu-miR-16-5p	Agrn	11603	ENSMUSG00000041936	Degradome sequencing	positive		validated
tarbase	MIMAT0000527	mmu-miR-16-5p	Ahctf1	226747	ENSMUSG00000026491	Degradome sequencing//Degradome sequencing	positive		validated
tarbase	MIMAT0000527	mmu-miR-16-5p	Ahcyl1	229709	ENSMUSG00000027893	Degradome sequencing	positive		validated
tarbase	MIMAT0000527	mmu-miR-16-5p	Ahcyl2	74340	ENSMUSG00000029772	Degradome sequencing//Degradome sequencing//Degradome sequencing	positive		validated
tarbase	MIMAT0000527	mmu-miR-16-5p	Ahi1	52906	ENSMUSG00000019986	Degradome sequencing//Degradome sequencing	positive		validated
tarbase	MIMAT0000527	mmu-miR-16-5p	Aimp1	13722	ENSMUSG00000028029	Degradome sequencing	positive		validated
tarbase	MIMAT0000527	mmu-miR-16-5p	Ak4	11639	ENSMUSG00000028527	Degradome sequencing//Degradome sequencing	positive		validated
tarbase	MIMAT0000527	mmu-miR-16-5p	Akap10	56697	ENSMUSG00000047804	Degradome sequencing//Degradome sequencing	positive		validated
tarbase	MIMAT0000527	mmu-miR-16-5p	Akap11	219181	ENSMUSG00000022016	Degradome sequencing//Degradome sequencing	positive		validated
tarbase	MIMAT0000527	mmu-miR-16-5p	Akap13	75547	ENSMUSG00000066406	Degradome sequencing//Degradome sequencing	positive		validated
tarbase	MIMAT0000527	mmu-miR-16-5p	Akap6	238161	ENSMUSG00000061603	Degradome sequencing	positive		validated
tarbase	MIMAT0000527	mmu-miR-16-5p	Akr1c20	116852	ENSMUSG00000054757	Degradome sequencing	positive		validated
tarbase	MIMAT0000527	mmu-miR-16-5p	Akt3	23797	ENSMUSG00000019699	Degradome sequencing//Degradome sequencing	positive		validated
tarbase	MIMAT0000527	mmu-miR-16-5p	Aldh6a1	104776	ENSMUSG00000021238	Degradome sequencing	positive		validated
tarbase	MIMAT0000527	mmu-miR-16-5p	Aldoa	11674	ENSMUSG00000030695	Degradome sequencing//Degradome sequencing	positive		validated
tarbase	MIMAT0000527	mmu-miR-16-5p	Alg14	66789	ENSMUSG00000039887	Degradome sequencing	positive		validated
tarbase	MIMAT0000527	mmu-miR-16-5p	Alg2	56737	ENSMUSG00000039740	Degradome sequencing	positive		validated
tarbase	MIMAT0000527	mmu-miR-16-5p	Als2cl	235633	ENSMUSG00000044037	Degradome sequencing	positive		validated
tarbase	MIMAT0000527	mmu-miR-16-5p	Amer1	72345	ENSMUSG00000050332	Degradome sequencing	positive		validated
tarbase	MIMAT0000527	mmu-miR-16-5p	Ammecr1l	225339	ENSMUSG00000041915	Degradome sequencing	positive		validated
tarbase	MIMAT0000527	mmu-miR-16-5p	Amotl2	56332	ENSMUSG00000032531	Degradome sequencing	positive		validated
mirtarbase	MIMAT0000527	mmu-miR-16-5p	Angel1	68737	ENSMUSG00000021257	HITS-CLIP	Functional MTI (Weak)	23597149	validated
tarbase	MIMAT0000527	mmu-miR-16-5p	Ank	11732	ENSMUSG00000022265	Degradome sequencing	positive		validated
tarbase	MIMAT0000527	mmu-miR-16-5p	Ank3	11735	ENSMUSG00000069601	Degradome sequencing	positive		validated
tarbase	MIMAT0000527	mmu-miR-16-5p	Ankfy1	11736	ENSMUSG00000020790	Degradome sequencing//Degradome sequencing	positive		validated
tarbase	MIMAT0000527	mmu-miR-16-5p	Ankib1	70797	ENSMUSG00000040351	Degradome sequencing//Degradome sequencing//Degradome sequencing	positive		validated
tarbase	MIMAT0000527	mmu-miR-16-5p	Ankra2	68558	ENSMUSG00000021661	Degradome sequencing	positive		validated
tarbase	MIMAT0000527	mmu-miR-16-5p	Ankrd13b	268445	ENSMUSG00000037907	Degradome sequencing	positive		validated
tarbase	MIMAT0000527	mmu-miR-16-5p	Ankrd17	81702	ENSMUSG00000055204	Degradome sequencing//Degradome sequencing//Degradome sequencing	positive		validated
tarbase	MIMAT0000527	mmu-miR-16-5p	Ankrd28	105522	ENSMUSG00000014496	Degradome sequencing	positive		validated
tarbase	MIMAT0000527	mmu-miR-16-5p	Ankrd44	329154	ENSMUSG00000052331	Degradome sequencing//Degradome sequencing	positive		validated
tarbase	MIMAT0000527	mmu-miR-16-5p	Ankrd46	68839	ENSMUSG00000048307	Degradome sequencing//Degradome sequencing//Degradome sequencing	positive		validated
tarbase	MIMAT0000527	mmu-miR-16-5p	Ankrd52	237615	ENSMUSG00000014498	Degradome sequencing//Degradome sequencing	positive		validated
tarbase	MIMAT0000527	mmu-miR-16-5p	Anln	68743	ENSMUSG00000036777	Degradome sequencing//Degradome sequencing	positive		validated
tarbase	MIMAT0000527	mmu-miR-16-5p	Ano3	228432	ENSMUSG00000074968	Degradome sequencing	positive		validated
tarbase	MIMAT0000527	mmu-miR-16-5p	Antxr1	69538	ENSMUSG00000033420	Degradome sequencing	positive		validated
tarbase	MIMAT0000527	mmu-miR-16-5p	Anxa5	11747	ENSMUSG00000027712	Degradome sequencing//Degradome sequencing	positive		validated
tarbase	MIMAT0000527	mmu-miR-16-5p	Ap1b1	11764	ENSMUSG00000009090	Degradome sequencing//Degradome sequencing//Degradome sequencing//Degradome sequencing	positive		validated
tarbase	MIMAT0000527	mmu-miR-16-5p	Ap2a2	11772	ENSMUSG00000002957	Degradome sequencing//Degradome sequencing	positive		validated
tarbase	MIMAT0000527	mmu-miR-16-5p	Ap2b1	71770	ENSMUSG00000035152	Degradome sequencing//Degradome sequencing//Degradome sequencing//Degradome sequencing//Degradome sequencing	positive		validated
tarbase	MIMAT0000527	mmu-miR-16-5p	Ap3d1	11776	ENSMUSG00000020198	Degradome sequencing//Degradome sequencing	positive		validated
tarbase	MIMAT0000527	mmu-miR-16-5p	Apbb1ip	54519	ENSMUSG00000026786	Degradome sequencing	positive		validated
tarbase	MIMAT0000527	mmu-miR-16-5p	Apc	11789	ENSMUSG00000005871	Degradome sequencing	positive		validated
tarbase	MIMAT0000527	mmu-miR-16-5p	Apip	56369	ENSMUSG00000010911	Degradome sequencing	positive		validated
tarbase	MIMAT0000527	mmu-miR-16-5p	Apln	30878	ENSMUSG00000037010	Degradome sequencing	positive		validated
tarbase	MIMAT0000527	mmu-miR-16-5p	Apob	238055	ENSMUSG00000020609	Degradome sequencing	positive		validated
mirtarbase	MIMAT0000527	mmu-miR-16-5p	App	11820	ENSMUSG00000022892	Immunohistochemistry//In situ hybridization//Luciferase reporter assay//qRT-PCR//Western blot	Functional MTI	20619502	validated
tarbase	MIMAT0000527	mmu-miR-16-5p	App	11820	ENSMUSG00000022892	Degradome sequencing//Degradome sequencing	positive		validated
tarbase	MIMAT0000527	mmu-miR-16-5p	Aqp11		ENSMUSG00000042797	Degradome sequencing//Degradome sequencing//Degradome sequencing//Degradome sequencing//Degradome sequencing	positive		validated
tarbase	MIMAT0000527	mmu-miR-16-5p	Arel1	68497	ENSMUSG00000042350	Degradome sequencing//Degradome sequencing	positive		validated
tarbase	MIMAT0000527	mmu-miR-16-5p	Arf3		ENSMUSG00000051853	Degradome sequencing//Degradome sequencing	positive		validated
tarbase	MIMAT0000527	mmu-miR-16-5p	Arf4		ENSMUSG00000021877	Degradome sequencing	positive		validated
tarbase	MIMAT0000527	mmu-miR-16-5p	Arf6		ENSMUSG00000044147	Degradome sequencing	positive		validated
tarbase	MIMAT0000527	mmu-miR-16-5p	Arglu1	234023	ENSMUSG00000040459	Degradome sequencing	positive		validated
tarbase	MIMAT0000527	mmu-miR-16-5p	Arhgap19	71085	ENSMUSG00000025154	Degradome sequencing	positive		validated
tarbase	MIMAT0000527	mmu-miR-16-5p	Arhgap31	12549	ENSMUSG00000022799	Degradome sequencing	positive		validated
tarbase	MIMAT0000527	mmu-miR-16-5p	Arhgap32	330914	ENSMUSG00000041444	Degradome sequencing//Degradome sequencing	positive		validated
tarbase	MIMAT0000527	mmu-miR-16-5p	Arhgap5	11855	ENSMUSG00000035133	Degradome sequencing	positive		validated
tarbase	MIMAT0000527	mmu-miR-16-5p	Arhgdia	192662	ENSMUSG00000025132	Degradome sequencing//Degradome sequencing	positive		validated
tarbase	MIMAT0000527	mmu-miR-16-5p	Arhgef1	16801	ENSMUSG00000040940	Degradome sequencing	positive		validated
tarbase	MIMAT0000527	mmu-miR-16-5p	Arhgef10	234094	ENSMUSG00000071176	Degradome sequencing	positive		validated
tarbase	MIMAT0000527	mmu-miR-16-5p	Arhgef17	207212	ENSMUSG00000032875	Degradome sequencing	positive		validated
tarbase	MIMAT0000527	mmu-miR-16-5p	Arhgef18	102098	ENSMUSG00000004568	Degradome sequencing	positive		validated
tarbase	MIMAT0000527	mmu-miR-16-5p	Arih1	23806	ENSMUSG00000025234	Degradome sequencing//Degradome sequencing	positive		validated
mirtarbase	MIMAT0000527	mmu-miR-16-5p	Arl2	56327	ENSMUSG00000024944	Luciferase reporter assay//qRT-PCR//Western blot	Functional MTI	20007690	validated
tarbase	MIMAT0000527	mmu-miR-16-5p	Arl2	56327	ENSMUSG00000024944	Degradome sequencing//Degradome sequencing//Degradome sequencing//Degradome sequencing	positive		validated
tarbase	MIMAT0000527	mmu-miR-16-5p	Armcx2	67416	ENSMUSG00000033436	Degradome sequencing	positive		validated
mirtarbase	MIMAT0000527	mmu-miR-16-5p	Armcx6	278097	ENSMUSG00000050394	HITS-CLIP	Functional MTI (Weak)	23597149	validated
mirtarbase	MIMAT0000527	mmu-miR-16-5p	Armcx6	278097	ENSMUSG00000050394	HITS-CLIP	Functional MTI (Weak)	21258322	validated
tarbase	MIMAT0000527	mmu-miR-16-5p	Armh3	71617	ENSMUSG00000039901	Degradome sequencing	positive		validated
tarbase	MIMAT0000527	mmu-miR-16-5p	Arnt2	11864	ENSMUSG00000015709	Degradome sequencing	positive		validated
tarbase	MIMAT0000527	mmu-miR-16-5p	Arpc1a	56443	ENSMUSG00000029621	Degradome sequencing	positive		validated
tarbase	MIMAT0000527	mmu-miR-16-5p	Arpc4	68089	ENSMUSG00000079426	Degradome sequencing	positive		validated
tarbase	MIMAT0000527	mmu-miR-16-5p	Asap1	13196	ENSMUSG00000022377	Degradome sequencing//Degradome sequencing	positive		validated
tarbase	MIMAT0000527	mmu-miR-16-5p	Asb3	65257	ENSMUSG00000020305	Degradome sequencing//Degradome sequencing	positive		validated
tarbase	MIMAT0000527	mmu-miR-16-5p	Ascc3	77987	ENSMUSG00000038774	Degradome sequencing	positive		validated
tarbase	MIMAT0000527	mmu-miR-16-5p	Asf1b	66929	ENSMUSG00000005470	Degradome sequencing//Degradome sequencing	positive		validated
tarbase	MIMAT0000527	mmu-miR-16-5p	Ash1l	192195	ENSMUSG00000028053	Degradome sequencing//Degradome sequencing//Degradome sequencing	positive		validated
tarbase	MIMAT0000527	mmu-miR-16-5p	Asic1	11419	ENSMUSG00000023017	Degradome sequencing	positive		validated
tarbase	MIMAT0000527	mmu-miR-16-5p	Asns	27053	ENSMUSG00000029752	Degradome sequencing	positive		validated
tarbase	MIMAT0000527	mmu-miR-16-5p	Asrgl1		ENSMUSG00000024654	Degradome sequencing	positive		validated
tarbase	MIMAT0000527	mmu-miR-16-5p	Atad1	67979	ENSMUSG00000013662	Degradome sequencing//Degradome sequencing	positive		validated
tarbase	MIMAT0000527	mmu-miR-16-5p	Atad2b	320817	ENSMUSG00000052812	Degradome sequencing//Degradome sequencing	positive		validated
tarbase	MIMAT0000527	mmu-miR-16-5p	Atf4	11911	ENSMUSG00000042406	Degradome sequencing//Degradome sequencing//Degradome sequencing//Degradome sequencing//Degradome sequencing	positive		validated
tarbase	MIMAT0000527	mmu-miR-16-5p	Atf6	226641	ENSMUSG00000026663	Degradome sequencing	positive		validated
tarbase	MIMAT0000527	mmu-miR-16-5p	Atg13	51897	ENSMUSG00000027244	Degradome sequencing	positive		validated
tarbase	MIMAT0000527	mmu-miR-16-5p	Atg14	100504663	ENSMUSG00000037526	Degradome sequencing//Degradome sequencing//Degradome sequencing	positive		validated
tarbase	MIMAT0000527	mmu-miR-16-5p	Atl2	56298	ENSMUSG00000059811	Degradome sequencing//Degradome sequencing	positive		validated
tarbase	MIMAT0000527	mmu-miR-16-5p	Atl3	109168	ENSMUSG00000024759	Degradome sequencing	positive		validated
tarbase	MIMAT0000527	mmu-miR-16-5p	Atp13a3	224088	ENSMUSG00000022533	Degradome sequencing//Degradome sequencing	positive		validated
tarbase	MIMAT0000527	mmu-miR-16-5p	Atp1a1	11928	ENSMUSG00000033161	Degradome sequencing	positive		validated
tarbase	MIMAT0000527	mmu-miR-16-5p	Atp1a2	98660	ENSMUSG00000007097	Degradome sequencing	positive		validated
tarbase	MIMAT0000527	mmu-miR-16-5p	Atp1b1	11931	ENSMUSG00000026576	Degradome sequencing	positive		validated
tarbase	MIMAT0000527	mmu-miR-16-5p	Atp2b1	67972	ENSMUSG00000019943	Degradome sequencing//Degradome sequencing	positive		validated
tarbase	MIMAT0000527	mmu-miR-16-5p	Atp2b3	320707	ENSMUSG00000031376	Degradome sequencing	positive		validated
tarbase	MIMAT0000527	mmu-miR-16-5p	Atp5g3	228033	ENSMUSG00000018770	Degradome sequencing//Degradome sequencing	positive		validated
tarbase	MIMAT0000527	mmu-miR-16-5p	Atp6v1a	11964	ENSMUSG00000052459	Degradome sequencing//Degradome sequencing	positive		validated
tarbase	MIMAT0000527	mmu-miR-16-5p	Atp6v1b2	11966	ENSMUSG00000006273	Degradome sequencing//Degradome sequencing//Degradome sequencing	positive		validated
tarbase	MIMAT0000527	mmu-miR-16-5p	Atp6v1h	108664	ENSMUSG00000033793	Degradome sequencing//Degradome sequencing	positive		validated
tarbase	MIMAT0000527	mmu-miR-16-5p	Atr	245000	ENSMUSG00000032409	Degradome sequencing//Degradome sequencing	positive		validated
tarbase	MIMAT0000527	mmu-miR-16-5p	Atrn	11990	ENSMUSG00000027312	Degradome sequencing	positive		validated
tarbase	MIMAT0000527	mmu-miR-16-5p	Atxn1l	52335	ENSMUSG00000069895	Degradome sequencing//Degradome sequencing	positive		validated
tarbase	MIMAT0000527	mmu-miR-16-5p	Atxn7	246103	ENSMUSG00000021738	Degradome sequencing//Degradome sequencing	positive		validated
tarbase	MIMAT0000527	mmu-miR-16-5p	Atxn7l1	380753	ENSMUSG00000020564	Degradome sequencing//Degradome sequencing//Degradome sequencing	positive		validated
tarbase	MIMAT0000527	mmu-miR-16-5p	Atxn7l3b	382423	ENSMUSG00000074748	Degradome sequencing//Degradome sequencing//Degradome sequencing//Degradome sequencing	positive		validated
tarbase	MIMAT0000527	mmu-miR-16-5p	Aurkaip1	66077	ENSMUSG00000065990	Degradome sequencing	positive		validated
tarbase	MIMAT0000527	mmu-miR-16-5p	Aurkb	20877	ENSMUSG00000020897	Degradome sequencing	positive		validated
tarbase	MIMAT0000527	mmu-miR-16-5p	Avl9	78937	ENSMUSG00000029787	Degradome sequencing//Degradome sequencing	positive		validated
tarbase	MIMAT0000527	mmu-miR-16-5p	AW549877	106064	ENSMUSG00000041935	Degradome sequencing//Degradome sequencing	positive		validated
tarbase	MIMAT0000527	mmu-miR-16-5p	Axin2	12006	ENSMUSG00000000142	Degradome sequencing	positive		validated
tarbase	MIMAT0000527	mmu-miR-16-5p	Axl	26362	ENSMUSG00000002602	Degradome sequencing//Degradome sequencing	positive		validated
tarbase	MIMAT0000527	mmu-miR-16-5p	B3galnt1	26879	ENSMUSG00000043300	Degradome sequencing	positive		validated
tarbase	MIMAT0000527	mmu-miR-16-5p	B4galt1		ENSMUSG00000028413	Degradome sequencing//Degradome sequencing	positive		validated
tarbase	MIMAT0000527	mmu-miR-16-5p	B4gat1	108902	ENSMUSG00000047379	Degradome sequencing	positive		validated
tarbase	MIMAT0000527	mmu-miR-16-5p	Babam2	107976	ENSMUSG00000052139	Degradome sequencing	positive		validated
tarbase	MIMAT0000527	mmu-miR-16-5p	Bace1	23821	ENSMUSG00000032086	Degradome sequencing	positive		validated
tarbase	MIMAT0000527	mmu-miR-16-5p	Bach2	12014	ENSMUSG00000040270	Degradome sequencing//Degradome sequencing	positive		validated
tarbase	MIMAT0000527	mmu-miR-16-5p	Bag6	224727	ENSMUSG00000024392	Degradome sequencing	positive		validated
tarbase	MIMAT0000527	mmu-miR-16-5p	Baz1a	217578	ENSMUSG00000035021	Degradome sequencing	positive		validated
tarbase	MIMAT0000527	mmu-miR-16-5p	Bbs4	102774	ENSMUSG00000025235	Degradome sequencing	positive		validated
tarbase	MIMAT0000527	mmu-miR-16-5p	Bbx	70508	ENSMUSG00000022641	Degradome sequencing	positive		validated
tarbase	MIMAT0000527	mmu-miR-16-5p	BC004004	80748	ENSMUSG00000052712	Degradome sequencing	positive		validated
tarbase	MIMAT0000527	mmu-miR-16-5p	Bcat1	12035	ENSMUSG00000030268	Degradome sequencing	positive		validated
mirtarbase	MIMAT0000527	mmu-miR-16-5p	Bcl11b	58208	ENSMUSG00000048251	HITS-CLIP	Functional MTI (Weak)	21258322	validated
tarbase	MIMAT0000527	mmu-miR-16-5p	Bcl11b	58208	ENSMUSG00000048251	Degradome sequencing//Degradome sequencing	positive		validated
mirtarbase	MIMAT0000527	mmu-miR-16-5p	Bcl2	12043	ENSMUSG00000057329	qRT-PCR//Western blot//Northern blot//Luciferase reporter assay	Functional MTI	18931683	validated
mirtarbase	MIMAT0000527	mmu-miR-16-5p	Bcl2	12043	ENSMUSG00000057329	Flow cytometry//QRTPCR//Western blot	Functional MTI	24898268	validated
tarbase	MIMAT0000527	mmu-miR-16-5p	Bcl2	12043	ENSMUSG00000057329	Degradome sequencing//Degradome sequencing//Degradome sequencing	positive		validated
tarbase	MIMAT0000527	mmu-miR-16-5p	Bcl2l13	94044	ENSMUSG00000009112	Degradome sequencing	positive		validated
mirtarbase	MIMAT0000527	mmu-miR-16-5p	Bcl2l2	12050	ENSMUSG00000089682	Western blot	Functional MTI	24070634	validated
tarbase	MIMAT0000527	mmu-miR-16-5p	Bcl2l2	12050	ENSMUSG00000089682	Degradome sequencing	positive		validated
tarbase	MIMAT0000527	mmu-miR-16-5p	Bcl7a		ENSMUSG00000029438	Degradome sequencing	positive		validated
tarbase	MIMAT0000527	mmu-miR-16-5p	Bcl9	77578	ENSMUSG00000038256	Degradome sequencing	positive		validated
tarbase	MIMAT0000527	mmu-miR-16-5p	Bcl9l	80288	ENSMUSG00000063382	Degradome sequencing	positive		validated
tarbase	MIMAT0000527	mmu-miR-16-5p	Bcr	110279	ENSMUSG00000009681	Degradome sequencing//Degradome sequencing	positive		validated
tarbase	MIMAT0000527	mmu-miR-16-5p	Bfar	67118	ENSMUSG00000022684	Degradome sequencing	positive		validated
tarbase	MIMAT0000527	mmu-miR-16-5p	Bhlhe40	20893	ENSMUSG00000030103	Degradome sequencing//Degradome sequencing	positive		validated
tarbase	MIMAT0000527	mmu-miR-16-5p	Bhlhe41	79362	ENSMUSG00000030256	Degradome sequencing//Degradome sequencing//Degradome sequencing	positive		validated
mirtarbase	MIMAT0000527	mmu-miR-16-5p	Bicd1	12121	ENSMUSG00000003452	HITS-CLIP	Functional MTI (Weak)	23597149	validated
mirtarbase	MIMAT0000527	mmu-miR-16-5p	Bicd1	12121	ENSMUSG00000003452	HITS-CLIP	Functional MTI (Weak)	21258322	validated
mirtarbase	MIMAT0000527	mmu-miR-16-5p	Bicd1	12121	ENSMUSG00000003452	HITS-CLIP	Functional MTI (Weak)	19536157	validated
tarbase	MIMAT0000527	mmu-miR-16-5p	Bicd1	12121	ENSMUSG00000003452	Degradome sequencing	positive		validated
tarbase	MIMAT0000527	mmu-miR-16-5p	Bicd2	76895	ENSMUSG00000037933	Degradome sequencing	positive		validated
tarbase	MIMAT0000527	mmu-miR-16-5p	Bloc1s6	18457	ENSMUSG00000005804	Degradome sequencing//Degradome sequencing//Degradome sequencing//Degradome sequencing	positive		validated
tarbase	MIMAT0000527	mmu-miR-16-5p	Bmpr1a	12166	ENSMUSG00000021796	Degradome sequencing//Degradome sequencing	positive		validated
tarbase	MIMAT0000527	mmu-miR-16-5p	Bmpr2	12168	ENSMUSG00000067336	Degradome sequencing	positive		validated
tarbase	MIMAT0000527	mmu-miR-16-5p	Bod1l	665775	ENSMUSG00000061755	Degradome sequencing	positive		validated
tarbase	MIMAT0000527	mmu-miR-16-5p	Borcs6	71923	ENSMUSG00000045176	Degradome sequencing//Degradome sequencing	positive		validated
tarbase	MIMAT0000527	mmu-miR-16-5p	Bptf	207165	ENSMUSG00000040481	Degradome sequencing//Degradome sequencing	positive		validated
tarbase	MIMAT0000527	mmu-miR-16-5p	Braf	109880	ENSMUSG00000002413	Degradome sequencing	positive		validated
tarbase	MIMAT0000527	mmu-miR-16-5p	Brd1	223770	ENSMUSG00000022387	Degradome sequencing	positive		validated
mirtarbase	MIMAT0000527	mmu-miR-16-5p	Bri3bp	76809	ENSMUSG00000037905	HITS-CLIP	Functional MTI (Weak)	21258322	validated
tarbase	MIMAT0000527	mmu-miR-16-5p	Brinp1	56710	ENSMUSG00000028351	Degradome sequencing	positive		validated
tarbase	MIMAT0000527	mmu-miR-16-5p	Brpf3	268936	ENSMUSG00000063952	Degradome sequencing	positive		validated
tarbase	MIMAT0000527	mmu-miR-16-5p	Bsn	12217	ENSMUSG00000032589	Degradome sequencing	positive		validated
tarbase	MIMAT0000527	mmu-miR-16-5p	Btaf1	107182	ENSMUSG00000040565	Degradome sequencing	positive		validated
tarbase	MIMAT0000527	mmu-miR-16-5p	Btg2		ENSMUSG00000020423	Degradome sequencing//Degradome sequencing//Degradome sequencing	positive		validated
tarbase	MIMAT0000527	mmu-miR-16-5p	Btla	208154	ENSMUSG00000052013	Degradome sequencing//Degradome sequencing	positive		validated
tarbase	MIMAT0000527	mmu-miR-16-5p	Btrc	12234	ENSMUSG00000025217	Degradome sequencing	positive		validated
tarbase	MIMAT0000527	mmu-miR-16-5p	C1qc	12262	ENSMUSG00000036896	Degradome sequencing	positive		validated
tarbase	MIMAT0000527	mmu-miR-16-5p	C8a	230558	ENSMUSG00000035031	Degradome sequencing//Degradome sequencing	positive		validated
tarbase	MIMAT0000527	mmu-miR-16-5p	C9orf72	73205	ENSMUSG00000028300	Degradome sequencing//Degradome sequencing	positive		validated
tarbase	MIMAT0000527	mmu-miR-16-5p	Cab39	12283	ENSMUSG00000036707	Degradome sequencing//Degradome sequencing	positive		validated
tarbase	MIMAT0000527	mmu-miR-16-5p	Cacna1i	239556	ENSMUSG00000022416	Degradome sequencing	positive		validated
tarbase	MIMAT0000527	mmu-miR-16-5p	Cacul1	78832	ENSMUSG00000033417	Degradome sequencing//Degradome sequencing	positive		validated
mirtarbase	MIMAT0000527	mmu-miR-16-5p	Cadm1	54725	ENSMUSG00000032076	Luciferase reporter assay	Functional MTI	18362358	validated
tarbase	MIMAT0000527	mmu-miR-16-5p	Cadm3	94332	ENSMUSG00000005338	Degradome sequencing	positive		validated
tarbase	MIMAT0000527	mmu-miR-16-5p	Calcrl	54598	ENSMUSG00000059588	Degradome sequencing//Degradome sequencing	positive		validated
tarbase	MIMAT0000527	mmu-miR-16-5p	Camk2a	12322	ENSMUSG00000024617	Degradome sequencing	positive		validated
tarbase	MIMAT0000527	mmu-miR-16-5p	Camk2d	108058	ENSMUSG00000053819	Degradome sequencing//Degradome sequencing	positive		validated
tarbase	MIMAT0000527	mmu-miR-16-5p	Camsap1	227634	ENSMUSG00000026933	Degradome sequencing//Degradome sequencing	positive		validated
tarbase	MIMAT0000527	mmu-miR-16-5p	Camsap2	67886	ENSMUSG00000041570	Degradome sequencing	positive		validated
tarbase	MIMAT0000527	mmu-miR-16-5p	Cand1	71902	ENSMUSG00000020114	Degradome sequencing//Degradome sequencing	positive		validated
tarbase	MIMAT0000527	mmu-miR-16-5p	Canx	12330	ENSMUSG00000020368	Degradome sequencing//Degradome sequencing	positive		validated
tarbase	MIMAT0000527	mmu-miR-16-5p	Capns1	12336	ENSMUSG00000001794	Degradome sequencing//Degradome sequencing	positive		validated
tarbase	MIMAT0000527	mmu-miR-16-5p	Caprin1	53872	ENSMUSG00000027184	Degradome sequencing	positive		validated
tarbase	MIMAT0000527	mmu-miR-16-5p	Capza2	12343	ENSMUSG00000015733	Degradome sequencing//Degradome sequencing//Degradome sequencing//Degradome sequencing	positive		validated
tarbase	MIMAT0000527	mmu-miR-16-5p	Carmil3	268747	ENSMUSG00000022211	Degradome sequencing	positive		validated
tarbase	MIMAT0000527	mmu-miR-16-5p	Cars	27267	ENSMUSG00000010755	Degradome sequencing	positive		validated
tarbase	MIMAT0000527	mmu-miR-16-5p	Caskin1	268932	ENSMUSG00000033597	Degradome sequencing	positive		validated
tarbase	MIMAT0000527	mmu-miR-16-5p	Casp2	12366	ENSMUSG00000029863	Degradome sequencing	positive		validated
tarbase	MIMAT0000527	mmu-miR-16-5p	Cbfb	12400	ENSMUSG00000031885	Degradome sequencing//Degradome sequencing	positive		validated
tarbase	MIMAT0000527	mmu-miR-16-5p	Cbln1		ENSMUSG00000031654	Degradome sequencing	positive		validated
tarbase	MIMAT0000527	mmu-miR-16-5p	Cbx4	12418	ENSMUSG00000039989	Degradome sequencing//Degradome sequencing//Degradome sequencing	positive		validated
tarbase	MIMAT0000527	mmu-miR-16-5p	Cbx5	12419	ENSMUSG00000009575	Degradome sequencing//Degradome sequencing//Degradome sequencing//Degradome sequencing	positive		validated
tarbase	MIMAT0000527	mmu-miR-16-5p	Cbx6	494448	ENSMUSG00000089715	Degradome sequencing	positive		validated
tarbase	MIMAT0000527	mmu-miR-16-5p	Cbx7	52609	ENSMUSG00000053411	Degradome sequencing	positive		validated
tarbase	MIMAT0000527	mmu-miR-16-5p	Ccdc130	67736	ENSMUSG00000004994	Degradome sequencing	positive		validated
tarbase	MIMAT0000527	mmu-miR-16-5p	Ccdc141	545428	ENSMUSG00000044033	Degradome sequencing//Degradome sequencing//Degradome sequencing	positive		validated
tarbase	MIMAT0000527	mmu-miR-16-5p	Ccdc155	384619	ENSMUSG00000038292	Degradome sequencing	positive		validated
tarbase	MIMAT0000527	mmu-miR-16-5p	Ccdc28a	215814	ENSMUSG00000059554	Degradome sequencing	positive		validated
tarbase	MIMAT0000527	mmu-miR-16-5p	Ccdc59		ENSMUSG00000019897	Degradome sequencing//Degradome sequencing	positive		validated
tarbase	MIMAT0000527	mmu-miR-16-5p	Ccdc88a	108686	ENSMUSG00000032740	Degradome sequencing	positive		validated
tarbase	MIMAT0000527	mmu-miR-16-5p	Cck	12424	ENSMUSG00000032532	Degradome sequencing	positive		validated
tarbase	MIMAT0000527	mmu-miR-16-5p	Ccna2	12428	ENSMUSG00000027715	Degradome sequencing	positive		validated
tarbase	MIMAT0000527	mmu-miR-16-5p	Ccnc	51813	ENSMUSG00000028252	Degradome sequencing	positive		validated
mirecords	MIMAT0000527	mmu-miR-16-5p	Ccnd1	12443	ENSMUSG00000070348	fluorescence intensity		19723889	validated
mirtarbase	MIMAT0000527	mmu-miR-16-5p	Ccnd1	12443	ENSMUSG00000070348	qRT-PCR//Western blot//Northern blot//Luciferase reporter assay	Functional MTI	18931683	validated
mirtarbase	MIMAT0000527	mmu-miR-16-5p	Ccnd1	12443	ENSMUSG00000070348	Luciferase reporter assay	Functional MTI	19723889	validated
mirtarbase	MIMAT0000527	mmu-miR-16-5p	Ccnd1	12443	ENSMUSG00000070348	Immunocytochemistry//qRT-PCR	Functional MTI (Weak)	26440311	validated
tarbase	MIMAT0000527	mmu-miR-16-5p	Ccnd1	12443	ENSMUSG00000070348	Degradome sequencing	positive		validated
tarbase	MIMAT0000527	mmu-miR-16-5p	Ccnd2	12444	ENSMUSG00000000184	Degradome sequencing//Degradome sequencing//Degradome sequencing	positive		validated
tarbase	MIMAT0000527	mmu-miR-16-5p	Ccnd3	12445	ENSMUSG00000034165	Degradome sequencing	positive		validated
mirtarbase	MIMAT0000527	mmu-miR-16-5p	Ccne1	12447	ENSMUSG00000002068	Luciferase reporter assay	Functional MTI	22583478	validated
mirtarbase	MIMAT0000527	mmu-miR-16-5p	Ccne1	12447	ENSMUSG00000002068	Flow cytometry//QRTPCR//Western blot	Functional MTI	24898268	validated
mirtarbase	MIMAT0000527	mmu-miR-16-5p	Ccne1	12447	ENSMUSG00000002068	Immunocytochemistry//qRT-PCR	Functional MTI (Weak)	26440311	validated
tarbase	MIMAT0000527	mmu-miR-16-5p	Ccne1	12447	ENSMUSG00000002068	Degradome sequencing//Degradome sequencing//Degradome sequencing//Degradome sequencing//Degradome sequencing	positive		validated
tarbase	MIMAT0000527	mmu-miR-16-5p	Ccnf	12449	ENSMUSG00000072082	Degradome sequencing	positive		validated
tarbase	MIMAT0000527	mmu-miR-16-5p	Ccng1	12450	ENSMUSG00000020326	Degradome sequencing//Degradome sequencing//Degradome sequencing	positive		validated
tarbase	MIMAT0000527	mmu-miR-16-5p	Ccng2		ENSMUSG00000029385	Degradome sequencing//Degradome sequencing	positive		validated
tarbase	MIMAT0000527	mmu-miR-16-5p	Ccni	12453	ENSMUSG00000063015	Degradome sequencing	positive		validated
tarbase	MIMAT0000527	mmu-miR-16-5p	Ccnjl	380694	ENSMUSG00000044707	Degradome sequencing	positive		validated
tarbase	MIMAT0000527	mmu-miR-16-5p	Ccnt1	12455	ENSMUSG00000011960	Degradome sequencing	positive		validated
tarbase	MIMAT0000527	mmu-miR-16-5p	Ccnt2		ENSMUSG00000026349	Degradome sequencing//Degradome sequencing//Degradome sequencing//Degradome sequencing//Degradome sequencing	positive		validated
tarbase	MIMAT0000527	mmu-miR-16-5p	Ccnt2		ENSMUSG00000026349	Degradome sequencing//Degradome sequencing	negative		validated
mirtarbase	MIMAT0000527	mmu-miR-16-5p	Ccnt2	72949		Reporter assay	Non-Functional MTI	15131085	validated
tarbase	MIMAT0000527	mmu-miR-16-5p	Ccny	67974	ENSMUSG00000024286	Degradome sequencing	positive		validated
tarbase	MIMAT0000527	mmu-miR-16-5p	Ccr7	12775	ENSMUSG00000037944	Degradome sequencing//Degradome sequencing	positive		validated
tarbase	MIMAT0000527	mmu-miR-16-5p	Ccser2	72972	ENSMUSG00000058690	Degradome sequencing//Degradome sequencing	positive		validated
tarbase	MIMAT0000527	mmu-miR-16-5p	Cct2	12461	ENSMUSG00000034024	Degradome sequencing	positive		validated
tarbase	MIMAT0000527	mmu-miR-16-5p	Cct6a		ENSMUSG00000029447	Degradome sequencing//Degradome sequencing	positive		validated
tarbase	MIMAT0000527	mmu-miR-16-5p	Cd164	53599	ENSMUSG00000019818	Degradome sequencing//Degradome sequencing	positive		validated
tarbase	MIMAT0000527	mmu-miR-16-5p	Cd200	17470	ENSMUSG00000022661	Degradome sequencing	positive		validated
tarbase	MIMAT0000527	mmu-miR-16-5p	Cd27	21940	ENSMUSG00000030336	Degradome sequencing	positive		validated
mirtarbase	MIMAT0000527	mmu-miR-16-5p	Cd274	60533	ENSMUSG00000016496	ELISA//qRT-PCR//Western blot	Functional MTI	27241533	validated
tarbase	MIMAT0000527	mmu-miR-16-5p	Cd274	60533	ENSMUSG00000016496	Degradome sequencing//Degradome sequencing	positive		validated
tarbase	MIMAT0000527	mmu-miR-16-5p	Cd28	12487	ENSMUSG00000026012	Degradome sequencing//Degradome sequencing	positive		validated
tarbase	MIMAT0000527	mmu-miR-16-5p	Cd2ap	12488	ENSMUSG00000061665	Degradome sequencing//Degradome sequencing	positive		validated
tarbase	MIMAT0000527	mmu-miR-16-5p	Cd4	12504	ENSMUSG00000023274	Degradome sequencing	positive		validated
mirtarbase	MIMAT0000527	mmu-miR-16-5p	Cd40	21939	ENSMUSG00000017652	Microarray//qRT-PCR//Western blot	Functional MTI	24792245	validated
tarbase	MIMAT0000527	mmu-miR-16-5p	Cd44	12505	ENSMUSG00000005087	Degradome sequencing	positive		validated
tarbase	MIMAT0000527	mmu-miR-16-5p	Cd5	12507	ENSMUSG00000024669	Degradome sequencing//Degradome sequencing	positive		validated
tarbase	MIMAT0000527	mmu-miR-16-5p	Cd69	12515	ENSMUSG00000030156	Degradome sequencing	positive		validated
tarbase	MIMAT0000527	mmu-miR-16-5p	Cd8a	12525	ENSMUSG00000053977	Degradome sequencing	positive		validated
tarbase	MIMAT0000527	mmu-miR-16-5p	Cd93	17064	ENSMUSG00000027435	Degradome sequencing	positive		validated
tarbase	MIMAT0000527	mmu-miR-16-5p	Cdc14a	229776	ENSMUSG00000033502	Degradome sequencing//Degradome sequencing	positive		validated
tarbase	MIMAT0000527	mmu-miR-16-5p	Cdc14b	218294	ENSMUSG00000033102	Degradome sequencing//Degradome sequencing	positive		validated
tarbase	MIMAT0000527	mmu-miR-16-5p	Cdc25a	12530	ENSMUSG00000032477	Degradome sequencing//Degradome sequencing	positive		validated
tarbase	MIMAT0000527	mmu-miR-16-5p	Cdc27	217232	ENSMUSG00000020687	Degradome sequencing//Degradome sequencing//Degradome sequencing	positive		validated
tarbase	MIMAT0000527	mmu-miR-16-5p	Cdc34	216150	ENSMUSG00000020307	Degradome sequencing	positive		validated
tarbase	MIMAT0000527	mmu-miR-16-5p	Cdc37l1	67072	ENSMUSG00000024780	Degradome sequencing	positive		validated
tarbase	MIMAT0000527	mmu-miR-16-5p	Cdc42	12540	ENSMUSG00000006699	Degradome sequencing//Degradome sequencing//Degradome sequencing//Degradome sequencing	positive		validated
tarbase	MIMAT0000527	mmu-miR-16-5p	Cdc42ep1	104445	ENSMUSG00000049521	Degradome sequencing	positive		validated
tarbase	MIMAT0000527	mmu-miR-16-5p	Cdc42se2	72729	ENSMUSG00000052298	Degradome sequencing	positive		validated
tarbase	MIMAT0000527	mmu-miR-16-5p	Cdca2	108912	ENSMUSG00000048922	Degradome sequencing//Degradome sequencing	positive		validated
tarbase	MIMAT0000527	mmu-miR-16-5p	Cdca4	71963	ENSMUSG00000047832	Degradome sequencing//Degradome sequencing	positive		validated
tarbase	MIMAT0000527	mmu-miR-16-5p	Cdipt	52858	ENSMUSG00000030682	Degradome sequencing	positive		validated
tarbase	MIMAT0000527	mmu-miR-16-5p	Cdk12	69131	ENSMUSG00000003119	Degradome sequencing	positive		validated
tarbase	MIMAT0000527	mmu-miR-16-5p	Cdk13	69562	ENSMUSG00000041297	Degradome sequencing//Degradome sequencing	positive		validated
tarbase	MIMAT0000527	mmu-miR-16-5p	Cdk17	237459	ENSMUSG00000020015	Degradome sequencing//Degradome sequencing//Degradome sequencing//Degradome sequencing	positive		validated
tarbase	MIMAT0000527	mmu-miR-16-5p	Cdk2ap1	13445	ENSMUSG00000029394	Degradome sequencing	positive		validated
tarbase	MIMAT0000527	mmu-miR-16-5p	Cdk5	12568	ENSMUSG00000028969	Degradome sequencing	positive		validated
tarbase	MIMAT0000527	mmu-miR-16-5p	Cdk5r1	12569	ENSMUSG00000048895	Degradome sequencing	positive		validated
tarbase	MIMAT0000527	mmu-miR-16-5p	Cdk5rap3	80280	ENSMUSG00000018669	Degradome sequencing//Degradome sequencing	positive		validated
tarbase	MIMAT0000527	mmu-miR-16-5p	Cdk6	12571	ENSMUSG00000040274	Degradome sequencing//Degradome sequencing	positive		validated
tarbase	MIMAT0000527	mmu-miR-16-5p	Cdk8	264064	ENSMUSG00000029635	Degradome sequencing	positive		validated
tarbase	MIMAT0000527	mmu-miR-16-5p	Cdk9	107951	ENSMUSG00000009555	Degradome sequencing	positive		validated
tarbase	MIMAT0000527	mmu-miR-16-5p	Cdkn1a	12575	ENSMUSG00000023067	Degradome sequencing	positive		validated
tarbase	MIMAT0000527	mmu-miR-16-5p	Cdon	57810	ENSMUSG00000038119	Degradome sequencing//Degradome sequencing	positive		validated
tarbase	MIMAT0000527	mmu-miR-16-5p	Cds2	110911	ENSMUSG00000058793	Degradome sequencing//Degradome sequencing	positive		validated
tarbase	MIMAT0000527	mmu-miR-16-5p	Celf1	13046	ENSMUSG00000005506	Degradome sequencing//Degradome sequencing//Degradome sequencing	positive		validated
tarbase	MIMAT0000527	mmu-miR-16-5p	Celf2	14007	ENSMUSG00000002107	Degradome sequencing	positive		validated
tarbase	MIMAT0000527	mmu-miR-16-5p	Celf3	78784	ENSMUSG00000028137	Degradome sequencing	positive		validated
tarbase	MIMAT0000527	mmu-miR-16-5p	Celf5	319586	ENSMUSG00000034818	Degradome sequencing	positive		validated
tarbase	MIMAT0000527	mmu-miR-16-5p	Cemip2	83921	ENSMUSG00000024754	Degradome sequencing	positive		validated
tarbase	MIMAT0000527	mmu-miR-16-5p	Cenpl		ENSMUSG00000026708	Degradome sequencing//Degradome sequencing	positive		validated
tarbase	MIMAT0000527	mmu-miR-16-5p	Cep170	545389	ENSMUSG00000057335	Degradome sequencing	positive		validated
tarbase	MIMAT0000527	mmu-miR-16-5p	Cep350	74081	ENSMUSG00000033671	Degradome sequencing	positive		validated
tarbase	MIMAT0000527	mmu-miR-16-5p	Cep97	74201	ENSMUSG00000022604	Degradome sequencing//Degradome sequencing	positive		validated
tarbase	MIMAT0000527	mmu-miR-16-5p	Cflar	12633	ENSMUSG00000026031	Degradome sequencing//Degradome sequencing	positive		validated
tarbase	MIMAT0000527	mmu-miR-16-5p	Cggbp1	106143	ENSMUSG00000054604	Degradome sequencing	positive		validated
tarbase	MIMAT0000527	mmu-miR-16-5p	Chchd3	66075	ENSMUSG00000053768	Degradome sequencing	positive		validated
tarbase	MIMAT0000527	mmu-miR-16-5p	Chd2	244059	ENSMUSG00000078671	Degradome sequencing//Degradome sequencing	positive		validated
tarbase	MIMAT0000527	mmu-miR-16-5p	Chd3	216848	ENSMUSG00000018474	Degradome sequencing//Degradome sequencing//Degradome sequencing	positive		validated
tarbase	MIMAT0000527	mmu-miR-16-5p	Chd4	107932	ENSMUSG00000063870	Degradome sequencing//Degradome sequencing	positive		validated
tarbase	MIMAT0000527	mmu-miR-16-5p	Chd7	320790	ENSMUSG00000041235	Degradome sequencing//Degradome sequencing	positive		validated
tarbase	MIMAT0000527	mmu-miR-16-5p	Chek1	12649	ENSMUSG00000032113	Degradome sequencing	positive		validated
tarbase	MIMAT0000527	mmu-miR-16-5p	Chgb		ENSMUSG00000027350	Degradome sequencing	positive		validated
tarbase	MIMAT0000527	mmu-miR-16-5p	Chid1	68038	ENSMUSG00000025512	Degradome sequencing	positive		validated
tarbase	MIMAT0000527	mmu-miR-16-5p	Chmp7	105513	ENSMUSG00000034190	Degradome sequencing	positive		validated
tarbase	MIMAT0000527	mmu-miR-16-5p	Chordc1		ENSMUSG00000001774	Degradome sequencing//Degradome sequencing	positive		validated
tarbase	MIMAT0000527	mmu-miR-16-5p	Chpt1	212862	ENSMUSG00000060002	Degradome sequencing	positive		validated
tarbase	MIMAT0000527	mmu-miR-16-5p	Chrna7	11441	ENSMUSG00000030525	Degradome sequencing	positive		validated
tarbase	MIMAT0000527	mmu-miR-16-5p	Cisd2	67006	ENSMUSG00000028165	Degradome sequencing	positive		validated
tarbase	MIMAT0000527	mmu-miR-16-5p	Cit	12704	ENSMUSG00000029516	Degradome sequencing	positive		validated
tarbase	MIMAT0000527	mmu-miR-16-5p	Clasp1	76707	ENSMUSG00000064302	Degradome sequencing	positive		validated
tarbase	MIMAT0000527	mmu-miR-16-5p	Clcn3	12725	ENSMUSG00000004319	Degradome sequencing//Degradome sequencing	positive		validated
tarbase	MIMAT0000527	mmu-miR-16-5p	Clcn6	26372	ENSMUSG00000029016	Degradome sequencing	positive		validated
tarbase	MIMAT0000527	mmu-miR-16-5p	Cldn1	12737	ENSMUSG00000022512	Degradome sequencing	positive		validated
tarbase	MIMAT0000527	mmu-miR-16-5p	Cldn11	18417	ENSMUSG00000037625	Degradome sequencing	positive		validated
tarbase	MIMAT0000527	mmu-miR-16-5p	Cldn12	64945	ENSMUSG00000046798	Degradome sequencing	positive		validated
tarbase	MIMAT0000527	mmu-miR-16-5p	Cldn2	12738	ENSMUSG00000047230	Degradome sequencing//Degradome sequencing//Degradome sequencing//Degradome sequencing	positive		validated
tarbase	MIMAT0000527	mmu-miR-16-5p	Clec2d	93694	ENSMUSG00000030157	Degradome sequencing//Degradome sequencing	positive		validated
tarbase	MIMAT0000527	mmu-miR-16-5p	Clec2i	93675	ENSMUSG00000030365	Degradome sequencing	positive		validated
tarbase	MIMAT0000527	mmu-miR-16-5p	Clic4	29876	ENSMUSG00000037242	Degradome sequencing	positive		validated
tarbase	MIMAT0000527	mmu-miR-16-5p	Clint1	216705	ENSMUSG00000006169	Degradome sequencing//Degradome sequencing	positive		validated
tarbase	MIMAT0000527	mmu-miR-16-5p	Clk1	12747	ENSMUSG00000026034	Degradome sequencing//Degradome sequencing//Degradome sequencing//Degradome sequencing	positive		validated
tarbase	MIMAT0000527	mmu-miR-16-5p	Clock	12753	ENSMUSG00000029238	Degradome sequencing	positive		validated
tarbase	MIMAT0000527	mmu-miR-16-5p	Clptm1	56457	ENSMUSG00000002981	Degradome sequencing	positive		validated
tarbase	MIMAT0000527	mmu-miR-16-5p	Clpx	270166	ENSMUSG00000015357	Degradome sequencing	positive		validated
tarbase	MIMAT0000527	mmu-miR-16-5p	Clstn1	65945	ENSMUSG00000039953	Degradome sequencing	positive		validated
tarbase	MIMAT0000527	mmu-miR-16-5p	Cltc	67300	ENSMUSG00000047126	Degradome sequencing//Degradome sequencing//Degradome sequencing//Degradome sequencing//Degradome sequencing	positive		validated
tarbase	MIMAT0000527	mmu-miR-16-5p	Clu	12759	ENSMUSG00000022037	Degradome sequencing	positive		validated
tarbase	MIMAT0000527	mmu-miR-16-5p	Cmtm6	67213	ENSMUSG00000032434	Degradome sequencing//Degradome sequencing	positive		validated
tarbase	MIMAT0000527	mmu-miR-16-5p	Cmtr1	74157	ENSMUSG00000024019	Degradome sequencing	positive		validated
tarbase	MIMAT0000527	mmu-miR-16-5p	Cnbp	12785	ENSMUSG00000030057	Degradome sequencing//Degradome sequencing	positive		validated
tarbase	MIMAT0000527	mmu-miR-16-5p	Cnih1	12793	ENSMUSG00000015759	Degradome sequencing//Degradome sequencing	positive		validated
tarbase	MIMAT0000527	mmu-miR-16-5p	Cnot1	234594	ENSMUSG00000036550	Degradome sequencing//Degradome sequencing	positive		validated
tarbase	MIMAT0000527	mmu-miR-16-5p	Cnot11	52846	ENSMUSG00000003135	Degradome sequencing	positive		validated
tarbase	MIMAT0000527	mmu-miR-16-5p	Cnot4	53621	ENSMUSG00000038784	Degradome sequencing	positive		validated
tarbase	MIMAT0000527	mmu-miR-16-5p	Cnot6l	231464	ENSMUSG00000034724	Degradome sequencing//Degradome sequencing	positive		validated
tarbase	MIMAT0000527	mmu-miR-16-5p	Cnot7	18983	ENSMUSG00000031601	Degradome sequencing	positive		validated
tarbase	MIMAT0000527	mmu-miR-16-5p	Cnot8	69125	ENSMUSG00000020515	Degradome sequencing	positive		validated
tarbase	MIMAT0000527	mmu-miR-16-5p	Cntln	338349	ENSMUSG00000038070	Degradome sequencing	positive		validated
tarbase	MIMAT0000527	mmu-miR-16-5p	Cntnap1	53321	ENSMUSG00000017167	Degradome sequencing	positive		validated
tarbase	MIMAT0000527	mmu-miR-16-5p	Coasy	71743	ENSMUSG00000001755	Degradome sequencing	positive		validated
tarbase	MIMAT0000527	mmu-miR-16-5p	Cobll1	319876	ENSMUSG00000034903	Degradome sequencing	positive		validated
tarbase	MIMAT0000527	mmu-miR-16-5p	Cog5	238123	ENSMUSG00000035933	Degradome sequencing	positive		validated
tarbase	MIMAT0000527	mmu-miR-16-5p	Cog6	67542	ENSMUSG00000027742	Degradome sequencing	positive		validated
tarbase	MIMAT0000527	mmu-miR-16-5p	Cog7	233824	ENSMUSG00000034951	Degradome sequencing	positive		validated
tarbase	MIMAT0000527	mmu-miR-16-5p	Col18a1	12822	ENSMUSG00000001435	Degradome sequencing	positive		validated
tarbase	MIMAT0000527	mmu-miR-16-5p	Col1a1	12842	ENSMUSG00000001506	Degradome sequencing	positive		validated
tarbase	MIMAT0000527	mmu-miR-16-5p	Col4a1	12826	ENSMUSG00000031502	Degradome sequencing	positive		validated
tarbase	MIMAT0000527	mmu-miR-16-5p	Col4a2	12827	ENSMUSG00000031503	Degradome sequencing	positive		validated
tarbase	MIMAT0000527	mmu-miR-16-5p	Col4a3bp	68018	ENSMUSG00000021669	Degradome sequencing//Degradome sequencing	positive		validated
tarbase	MIMAT0000527	mmu-miR-16-5p	Colgalt1	234407	ENSMUSG00000034807	Degradome sequencing	positive		validated
tarbase	MIMAT0000527	mmu-miR-16-5p	Colq	382864	ENSMUSG00000057606	Degradome sequencing	positive		validated
tarbase	MIMAT0000527	mmu-miR-16-5p	Copa	12847	ENSMUSG00000026553	Degradome sequencing	positive		validated
tarbase	MIMAT0000527	mmu-miR-16-5p	Copb1	70349	ENSMUSG00000030754	Degradome sequencing	positive		validated
tarbase	MIMAT0000527	mmu-miR-16-5p	Cope	59042	ENSMUSG00000055681	Degradome sequencing	positive		validated
tarbase	MIMAT0000527	mmu-miR-16-5p	Copg1	54161	ENSMUSG00000030058	Degradome sequencing	positive		validated
tarbase	MIMAT0000527	mmu-miR-16-5p	Cops4	26891	ENSMUSG00000035297	Degradome sequencing	positive		validated
tarbase	MIMAT0000527	mmu-miR-16-5p	Cops5	26754	ENSMUSG00000025917	Degradome sequencing	positive		validated
tarbase	MIMAT0000527	mmu-miR-16-5p	Coq5	52064	ENSMUSG00000041733	Degradome sequencing	positive		validated
tarbase	MIMAT0000527	mmu-miR-16-5p	Cox11		ENSMUSG00000020544	Degradome sequencing	positive		validated
tarbase	MIMAT0000527	mmu-miR-16-5p	Cox6b2	333182	ENSMUSG00000051811	Degradome sequencing	positive		validated
tarbase	MIMAT0000527	mmu-miR-16-5p	Cox8a	12868	ENSMUSG00000035885	Degradome sequencing//Degradome sequencing	positive		validated
tarbase	MIMAT0000527	mmu-miR-16-5p	Cpd		ENSMUSG00000020841	Degradome sequencing//Degradome sequencing//Degradome sequencing	positive		validated
tarbase	MIMAT0000527	mmu-miR-16-5p	Cpeb2	231207	ENSMUSG00000039782	Degradome sequencing//Degradome sequencing//Degradome sequencing	positive		validated
tarbase	MIMAT0000527	mmu-miR-16-5p	Cpeb4	67579	ENSMUSG00000020300	Degradome sequencing//Degradome sequencing	positive		validated
tarbase	MIMAT0000527	mmu-miR-16-5p	Cpne1	266692	ENSMUSG00000074643	Degradome sequencing//Degradome sequencing	positive		validated
tarbase	MIMAT0000527	mmu-miR-16-5p	Cpne3	70568	ENSMUSG00000028228	Degradome sequencing	positive		validated
tarbase	MIMAT0000527	mmu-miR-16-5p	Cpsf6	432508	ENSMUSG00000055531	Degradome sequencing//Degradome sequencing	positive		validated
tarbase	MIMAT0000527	mmu-miR-16-5p	Cpt1a	12894	ENSMUSG00000024900	Degradome sequencing	positive		validated
tarbase	MIMAT0000527	mmu-miR-16-5p	Cpt2	12896	ENSMUSG00000028607	Degradome sequencing	positive		validated
tarbase	MIMAT0000527	mmu-miR-16-5p	Crb2	241324	ENSMUSG00000035403	Degradome sequencing	positive		validated
tarbase	MIMAT0000527	mmu-miR-16-5p	Creb1	12912	ENSMUSG00000025958	Degradome sequencing//Degradome sequencing	positive		validated
mirtarbase	MIMAT0000527	mmu-miR-16-5p	Creb5	231991	ENSMUSG00000053007	HITS-CLIP	Functional MTI (Weak)	25083871	validated
tarbase	MIMAT0000527	mmu-miR-16-5p	Crebbp	12914	ENSMUSG00000022521	Degradome sequencing//Degradome sequencing	positive		validated
tarbase	MIMAT0000527	mmu-miR-16-5p	Crebl2	232430	ENSMUSG00000032652	Degradome sequencing//Degradome sequencing//Degradome sequencing	positive		validated
tarbase	MIMAT0000527	mmu-miR-16-5p	Crebrf	77128	ENSMUSG00000048249	Degradome sequencing//Degradome sequencing//Degradome sequencing//Degradome sequencing//Degradome sequencing	positive		validated
tarbase	MIMAT0000527	mmu-miR-16-5p	Crem	12916	ENSMUSG00000063889	Degradome sequencing//Degradome sequencing	positive		validated
tarbase	MIMAT0000527	mmu-miR-16-5p	Crk	12928	ENSMUSG00000017776	Degradome sequencing	positive		validated
tarbase	MIMAT0000527	mmu-miR-16-5p	Crtac1	72832	ENSMUSG00000042401	Degradome sequencing	positive		validated
tarbase	MIMAT0000527	mmu-miR-16-5p	Csde1	229663	ENSMUSG00000068823	Degradome sequencing	positive		validated
tarbase	MIMAT0000527	mmu-miR-16-5p	Cse1l	110750	ENSMUSG00000002718	Degradome sequencing	positive		validated
tarbase	MIMAT0000527	mmu-miR-16-5p	Csrnp1	215418	ENSMUSG00000032515	Degradome sequencing	positive		validated
tarbase	MIMAT0000527	mmu-miR-16-5p	Csrnp2	207785	ENSMUSG00000044636	Degradome sequencing	positive		validated
tarbase	MIMAT0000527	mmu-miR-16-5p	Cst3	13010	ENSMUSG00000027447	Degradome sequencing	positive		validated
tarbase	MIMAT0000527	mmu-miR-16-5p	Cstf3	228410	ENSMUSG00000027176	Degradome sequencing	positive		validated
tarbase	MIMAT0000527	mmu-miR-16-5p	Ctbp2	13017	ENSMUSG00000030970	Degradome sequencing	positive		validated
tarbase	MIMAT0000527	mmu-miR-16-5p	Ctla4	12477	ENSMUSG00000026011	Degradome sequencing	positive		validated
tarbase	MIMAT0000527	mmu-miR-16-5p	Ctnnb1	12387	ENSMUSG00000006932	Degradome sequencing//Degradome sequencing//Degradome sequencing	positive		validated
tarbase	MIMAT0000527	mmu-miR-16-5p	Ctnnd2	18163	ENSMUSG00000022240	Degradome sequencing	positive		validated
tarbase	MIMAT0000527	mmu-miR-16-5p	Ctr9	22083	ENSMUSG00000005609	Degradome sequencing	positive		validated
tarbase	MIMAT0000527	mmu-miR-16-5p	Ctsa	19025	ENSMUSG00000017760	Degradome sequencing	positive		validated
tarbase	MIMAT0000527	mmu-miR-16-5p	Ctsd	13033	ENSMUSG00000007891	Degradome sequencing	positive		validated
tarbase	MIMAT0000527	mmu-miR-16-5p	Ctxn1	330695	ENSMUSG00000048644	Degradome sequencing	positive		validated
tarbase	MIMAT0000527	mmu-miR-16-5p	Cul1	26965	ENSMUSG00000029686	Degradome sequencing	positive		validated
tarbase	MIMAT0000527	mmu-miR-16-5p	Cul2	71745	ENSMUSG00000024231	Degradome sequencing	positive		validated
tarbase	MIMAT0000527	mmu-miR-16-5p	Cul3	26554	ENSMUSG00000004364	Degradome sequencing//Degradome sequencing	positive		validated
tarbase	MIMAT0000527	mmu-miR-16-5p	Cul4a	99375	ENSMUSG00000031446	Degradome sequencing//Degradome sequencing	positive		validated
tarbase	MIMAT0000527	mmu-miR-16-5p	Cwc25	67480	ENSMUSG00000018541	Degradome sequencing	positive		validated
tarbase	MIMAT0000527	mmu-miR-16-5p	Cx3cl1	20312	ENSMUSG00000031778	Degradome sequencing	positive		validated
tarbase	MIMAT0000527	mmu-miR-16-5p	Cxadr	13052	ENSMUSG00000022865	Degradome sequencing	positive		validated
tarbase	MIMAT0000527	mmu-miR-16-5p	Cxxc5	67393	ENSMUSG00000046668	Degradome sequencing	positive		validated
tarbase	MIMAT0000527	mmu-miR-16-5p	Cyb561	13056	ENSMUSG00000019590	Degradome sequencing	positive		validated
tarbase	MIMAT0000527	mmu-miR-16-5p	Cyc1	66445	ENSMUSG00000022551	Degradome sequencing//Degradome sequencing//Degradome sequencing//Degradome sequencing	positive		validated
tarbase	MIMAT0000527	mmu-miR-16-5p	Cyp51		ENSMUSG00000001467	Degradome sequencing	positive		validated
tarbase	MIMAT0000527	mmu-miR-16-5p	Cyp7b1	13123	ENSMUSG00000039519	Degradome sequencing	positive		validated
tarbase	MIMAT0000527	mmu-miR-16-5p	Cyp8b1	13124	ENSMUSG00000050445	Degradome sequencing	positive		validated
tarbase	MIMAT0000527	mmu-miR-16-5p	Cyyr1	224405	ENSMUSG00000041134	Degradome sequencing	positive		validated
tarbase	MIMAT0000527	mmu-miR-16-5p	D2hgdh	98314	ENSMUSG00000073609	Degradome sequencing	positive		validated
tarbase	MIMAT0000527	mmu-miR-16-5p	D430041D05Rik	241589	ENSMUSG00000068373	Degradome sequencing	positive		validated
tarbase	MIMAT0000527	mmu-miR-16-5p	Daam1	208846	ENSMUSG00000034574	Degradome sequencing	positive		validated
tarbase	MIMAT0000527	mmu-miR-16-5p	Daam2	76441	ENSMUSG00000040260	Degradome sequencing	positive		validated
tarbase	MIMAT0000527	mmu-miR-16-5p	Dab1	13131	ENSMUSG00000028519	Degradome sequencing	positive		validated
tarbase	MIMAT0000527	mmu-miR-16-5p	Dagla	269060	ENSMUSG00000035735	Degradome sequencing	positive		validated
tarbase	MIMAT0000527	mmu-miR-16-5p	Dbi	13167	ENSMUSG00000026385	Degradome sequencing//Degradome sequencing	positive		validated
tarbase	MIMAT0000527	mmu-miR-16-5p	Dcaf1	321006	ENSMUSG00000040325	Degradome sequencing//Degradome sequencing	positive		validated
tarbase	MIMAT0000527	mmu-miR-16-5p	Dcaf7	71833	ENSMUSG00000049354	Degradome sequencing//Degradome sequencing	positive		validated
tarbase	MIMAT0000527	mmu-miR-16-5p	Dcaf8	98193	ENSMUSG00000026554	Degradome sequencing	positive		validated
tarbase	MIMAT0000527	mmu-miR-16-5p	Dcbld2	73379	ENSMUSG00000035107	Degradome sequencing	positive		validated
tarbase	MIMAT0000527	mmu-miR-16-5p	Dcp1a	75901	ENSMUSG00000021962	Degradome sequencing	positive		validated
tarbase	MIMAT0000527	mmu-miR-16-5p	Dcp2	70640	ENSMUSG00000024472	Degradome sequencing//Degradome sequencing	positive		validated
tarbase	MIMAT0000527	mmu-miR-16-5p	Dctn1	13191	ENSMUSG00000031865	Degradome sequencing//Degradome sequencing	positive		validated
tarbase	MIMAT0000527	mmu-miR-16-5p	Dcun1d3	233805	ENSMUSG00000048787	Degradome sequencing//Degradome sequencing//Degradome sequencing	positive		validated
tarbase	MIMAT0000527	mmu-miR-16-5p	Ddb1	13194	ENSMUSG00000024740	Degradome sequencing//Degradome sequencing//Degradome sequencing	positive		validated
tarbase	MIMAT0000527	mmu-miR-16-5p	Ddi2	68817	ENSMUSG00000078515	Degradome sequencing	positive		validated
tarbase	MIMAT0000527	mmu-miR-16-5p	Ddit4	74747	ENSMUSG00000020108	Degradome sequencing//Degradome sequencing	positive		validated
tarbase	MIMAT0000527	mmu-miR-16-5p	Ddx1		ENSMUSG00000037149	Degradome sequencing//Degradome sequencing//Degradome sequencing	positive		validated
tarbase	MIMAT0000527	mmu-miR-16-5p	Ddx17	67040	ENSMUSG00000055065	Degradome sequencing	positive		validated
mirtarbase	MIMAT0000527	mmu-miR-16-5p	Ddx19b	234733		HITS-CLIP	Functional MTI (Weak)	23597149	validated
tarbase	MIMAT0000527	mmu-miR-16-5p	Ddx3y	26900	ENSMUSG00000069045	Degradome sequencing	positive		validated
tarbase	MIMAT0000527	mmu-miR-16-5p	Ddx47	67755	ENSMUSG00000030204	Degradome sequencing	positive		validated
tarbase	MIMAT0000527	mmu-miR-16-5p	Ddx5	13207	ENSMUSG00000020719	Degradome sequencing//Degradome sequencing//Degradome sequencing//Degradome sequencing//Degradome sequencing//Degradome sequencing	positive		validated
tarbase	MIMAT0000527	mmu-miR-16-5p	Ddx6	13209	ENSMUSG00000032097	Degradome sequencing//Degradome sequencing	positive		validated
tarbase	MIMAT0000527	mmu-miR-16-5p	Dek	110052	ENSMUSG00000021377	Degradome sequencing//Degradome sequencing//Degradome sequencing	positive		validated
tarbase	MIMAT0000527	mmu-miR-16-5p	Dennd1b	329260	ENSMUSG00000056268	Degradome sequencing	positive		validated
tarbase	MIMAT0000527	mmu-miR-16-5p	Dennd4b	229541	ENSMUSG00000042404	Degradome sequencing//Degradome sequencing	positive		validated
tarbase	MIMAT0000527	mmu-miR-16-5p	Dennd6a	211922	ENSMUSG00000040818	Degradome sequencing	positive		validated
tarbase	MIMAT0000527	mmu-miR-16-5p	Derl2	116891	ENSMUSG00000018442	Degradome sequencing	positive		validated
tarbase	MIMAT0000527	mmu-miR-16-5p	Desi1	28075	ENSMUSG00000022472	Degradome sequencing//Degradome sequencing	positive		validated
tarbase	MIMAT0000527	mmu-miR-16-5p	Dgka	13139	ENSMUSG00000025357	Degradome sequencing	positive		validated
mirtarbase	MIMAT0000527	mmu-miR-16-5p	Dhdh	71755	ENSMUSG00000011382	HITS-CLIP	Functional MTI (Weak)	25083871	validated
mirtarbase	MIMAT0000527	mmu-miR-16-5p	Dhdh	71755	ENSMUSG00000011382	HITS-CLIP	Functional MTI (Weak)	21258322	validated
tarbase	MIMAT0000527	mmu-miR-16-5p	Dhx15	13204	ENSMUSG00000029169	Degradome sequencing	positive		validated
tarbase	MIMAT0000527	mmu-miR-16-5p	Dhx32	101437	ENSMUSG00000030986	Degradome sequencing	positive		validated
tarbase	MIMAT0000527	mmu-miR-16-5p	Dhx36	72162	ENSMUSG00000027770	Degradome sequencing//Degradome sequencing	positive		validated
tarbase	MIMAT0000527	mmu-miR-16-5p	Dhx9	13211	ENSMUSG00000042699	Degradome sequencing//Degradome sequencing	positive		validated
tarbase	MIMAT0000527	mmu-miR-16-5p	Diaph1	13367	ENSMUSG00000024456	Degradome sequencing	positive		validated
tarbase	MIMAT0000527	mmu-miR-16-5p	Dicer1	192119	ENSMUSG00000041415	Degradome sequencing	positive		validated
tarbase	MIMAT0000527	mmu-miR-16-5p	Dido1	23856	ENSMUSG00000038914	Degradome sequencing//Degradome sequencing	positive		validated
tarbase	MIMAT0000527	mmu-miR-16-5p	Dio2	13371	ENSMUSG00000007682	Degradome sequencing	positive		validated
tarbase	MIMAT0000527	mmu-miR-16-5p	Dip2b	239667	ENSMUSG00000023026	Degradome sequencing//Degradome sequencing//Degradome sequencing	positive		validated
tarbase	MIMAT0000527	mmu-miR-16-5p	Dlat	235339	ENSMUSG00000000168	Degradome sequencing	positive		validated
tarbase	MIMAT0000527	mmu-miR-16-5p	Dlk2	106565	ENSMUSG00000047428	Degradome sequencing	positive		validated
tarbase	MIMAT0000527	mmu-miR-16-5p	Dll1	13388	ENSMUSG00000014773	Degradome sequencing	positive		validated
tarbase	MIMAT0000527	mmu-miR-16-5p	Dll4	54485	ENSMUSG00000027314	Degradome sequencing	positive		validated
tarbase	MIMAT0000527	mmu-miR-16-5p	Dlst	78920	ENSMUSG00000004789	Degradome sequencing	positive		validated
tarbase	MIMAT0000527	mmu-miR-16-5p	Dmgdh	74129	ENSMUSG00000042102	Degradome sequencing	positive		validated
tarbase	MIMAT0000527	mmu-miR-16-5p	Dmtf1	23857	ENSMUSG00000042508	Degradome sequencing//Degradome sequencing	positive		validated
tarbase	MIMAT0000527	mmu-miR-16-5p	Dnaaf5	433956	ENSMUSG00000025857	Degradome sequencing	positive		validated
tarbase	MIMAT0000527	mmu-miR-16-5p	Dnaja2	56445	ENSMUSG00000031701	Degradome sequencing//Degradome sequencing	positive		validated
tarbase	MIMAT0000527	mmu-miR-16-5p	Dnajb12	56709	ENSMUSG00000020109	Degradome sequencing	positive		validated
tarbase	MIMAT0000527	mmu-miR-16-5p	Dnajb5	56323	ENSMUSG00000036052	Degradome sequencing	positive		validated
tarbase	MIMAT0000527	mmu-miR-16-5p	Dnajc16		ENSMUSG00000040697	Degradome sequencing//Degradome sequencing//Degradome sequencing	positive		validated
tarbase	MIMAT0000527	mmu-miR-16-5p	Dnajc27	217378	ENSMUSG00000020657	Degradome sequencing	positive		validated
tarbase	MIMAT0000527	mmu-miR-16-5p	Dnajc3	100037258	ENSMUSG00000022136	Degradome sequencing	positive		validated
tarbase	MIMAT0000527	mmu-miR-16-5p	Dnajc5	13002	ENSMUSG00000000826	Degradome sequencing//Degradome sequencing//Degradome sequencing	positive		validated
tarbase	MIMAT0000527	mmu-miR-16-5p	Dock2	94176	ENSMUSG00000020143	Degradome sequencing//Degradome sequencing	positive		validated
tarbase	MIMAT0000527	mmu-miR-16-5p	Dpp4	13482	ENSMUSG00000035000	Degradome sequencing//Degradome sequencing	positive		validated
tarbase	MIMAT0000527	mmu-miR-16-5p	Dpp8	74388	ENSMUSG00000032393	Degradome sequencing	positive		validated
tarbase	MIMAT0000527	mmu-miR-16-5p	Dpp9	224897	ENSMUSG00000001229	Degradome sequencing	positive		validated
tarbase	MIMAT0000527	mmu-miR-16-5p	Dpy19l3	233115	ENSMUSG00000043671	Degradome sequencing//Degradome sequencing	positive		validated
tarbase	MIMAT0000527	mmu-miR-16-5p	Dpysl5	65254	ENSMUSG00000029168	Degradome sequencing	positive		validated
tarbase	MIMAT0000527	mmu-miR-16-5p	Dr1	13486	ENSMUSG00000029265	Degradome sequencing	positive		validated
tarbase	MIMAT0000527	mmu-miR-16-5p	Dsel	319901	ENSMUSG00000038702	Degradome sequencing//Degradome sequencing	positive		validated
tarbase	MIMAT0000527	mmu-miR-16-5p	Dtd1	66044	ENSMUSG00000027430	Degradome sequencing	positive		validated
tarbase	MIMAT0000527	mmu-miR-16-5p	Dtl	76843	ENSMUSG00000037474	Degradome sequencing//Degradome sequencing	positive		validated
tarbase	MIMAT0000527	mmu-miR-16-5p	Dusp22	105352	ENSMUSG00000069255	Degradome sequencing//Degradome sequencing	positive		validated
tarbase	MIMAT0000527	mmu-miR-16-5p	Dusp6	67603	ENSMUSG00000019960	Degradome sequencing	positive		validated
tarbase	MIMAT0000527	mmu-miR-16-5p	Dvl1	13542	ENSMUSG00000029071	Degradome sequencing	positive		validated
tarbase	MIMAT0000527	mmu-miR-16-5p	Dvl3	13544	ENSMUSG00000003233	Degradome sequencing	positive		validated
tarbase	MIMAT0000527	mmu-miR-16-5p	Dym	69190	ENSMUSG00000035765	Degradome sequencing//Degradome sequencing	positive		validated
tarbase	MIMAT0000527	mmu-miR-16-5p	Dync1h1	13424	ENSMUSG00000018707	Degradome sequencing	positive		validated
tarbase	MIMAT0000527	mmu-miR-16-5p	Dynll2	68097	ENSMUSG00000020483	Degradome sequencing//Degradome sequencing//Degradome sequencing	positive		validated
tarbase	MIMAT0000527	mmu-miR-16-5p	Dyrk1a	13548	ENSMUSG00000022897	Degradome sequencing//Degradome sequencing	positive		validated
tarbase	MIMAT0000527	mmu-miR-16-5p	Dzip3	224170	ENSMUSG00000064061	Degradome sequencing//Degradome sequencing	positive		validated
tarbase	MIMAT0000527	mmu-miR-16-5p	E2f3	13557	ENSMUSG00000016477	Degradome sequencing//Degradome sequencing//Degradome sequencing//Degradome sequencing	positive		validated
tarbase	MIMAT0000527	mmu-miR-16-5p	Ecm1	13601	ENSMUSG00000028108	Degradome sequencing	positive		validated
tarbase	MIMAT0000527	mmu-miR-16-5p	Ecpas	230249	ENSMUSG00000050812	Degradome sequencing	positive		validated
tarbase	MIMAT0000527	mmu-miR-16-5p	Edrf1	214764	ENSMUSG00000039990	Degradome sequencing	positive		validated
tarbase	MIMAT0000527	mmu-miR-16-5p	Eef2	13629	ENSMUSG00000034994	Degradome sequencing	positive		validated
tarbase	MIMAT0000527	mmu-miR-16-5p	Efcab14	230648	ENSMUSG00000034210	Degradome sequencing	positive		validated
tarbase	MIMAT0000527	mmu-miR-16-5p	Efnb2	13642	ENSMUSG00000001300	Degradome sequencing	positive		validated
tarbase	MIMAT0000527	mmu-miR-16-5p	Efr3a	76740	ENSMUSG00000015002	Degradome sequencing	positive		validated
tarbase	MIMAT0000527	mmu-miR-16-5p	Egln3	112407	ENSMUSG00000035105	Degradome sequencing//Degradome sequencing	positive		validated
tarbase	MIMAT0000527	mmu-miR-16-5p	Ehhadh	74147	ENSMUSG00000022853	Degradome sequencing	positive		validated
tarbase	MIMAT0000527	mmu-miR-16-5p	Eif1a	13664	ENSMUSG00000057561	Degradome sequencing//Degradome sequencing	positive		validated
tarbase	MIMAT0000527	mmu-miR-16-5p	Eif2ak4	27103	ENSMUSG00000005102	Degradome sequencing	positive		validated
tarbase	MIMAT0000527	mmu-miR-16-5p	Eif2b5	224045	ENSMUSG00000003235	Degradome sequencing	positive		validated
tarbase	MIMAT0000527	mmu-miR-16-5p	Eif2s3y	26908	ENSMUSG00000069049	Degradome sequencing//Degradome sequencing	positive		validated
tarbase	MIMAT0000527	mmu-miR-16-5p	Eif3a	13669	ENSMUSG00000024991	Degradome sequencing	positive		validated
tarbase	MIMAT0000527	mmu-miR-16-5p	Eif3c		ENSMUSG00000030738	Degradome sequencing//Degradome sequencing	positive		validated
tarbase	MIMAT0000527	mmu-miR-16-5p	Eif3h	68135	ENSMUSG00000022312	Degradome sequencing	positive		validated
tarbase	MIMAT0000527	mmu-miR-16-5p	Eif4b	75705	ENSMUSG00000058655	Degradome sequencing	positive		validated
tarbase	MIMAT0000527	mmu-miR-16-5p	Eif4ebp1	13685	ENSMUSG00000031490	Degradome sequencing	positive		validated
tarbase	MIMAT0000527	mmu-miR-16-5p	Eif4ebp3		ENSMUSG00000090264	Degradome sequencing	positive		validated
tarbase	MIMAT0000527	mmu-miR-16-5p	Eif4g2	13690	ENSMUSG00000005610	Degradome sequencing	positive		validated
tarbase	MIMAT0000527	mmu-miR-16-5p	Eif4h	22384	ENSMUSG00000040731	Degradome sequencing	positive		validated
tarbase	MIMAT0000527	mmu-miR-16-5p	Elf1	13709	ENSMUSG00000036461	Degradome sequencing//Degradome sequencing	positive		validated
tarbase	MIMAT0000527	mmu-miR-16-5p	Elfn2	207393	ENSMUSG00000043460	Degradome sequencing	positive		validated
tarbase	MIMAT0000527	mmu-miR-16-5p	Ell2		ENSMUSG00000001542	Degradome sequencing//Degradome sequencing	positive		validated
tarbase	MIMAT0000527	mmu-miR-16-5p	Elmo1	140580	ENSMUSG00000041112	Degradome sequencing//Degradome sequencing	positive		validated
tarbase	MIMAT0000527	mmu-miR-16-5p	Elovl5	68801	ENSMUSG00000032349	Degradome sequencing	positive		validated
tarbase	MIMAT0000527	mmu-miR-16-5p	Elovl6	170439	ENSMUSG00000041220	Degradome sequencing//Degradome sequencing//Degradome sequencing	positive		validated
tarbase	MIMAT0000527	mmu-miR-16-5p	Emc6	66048	ENSMUSG00000047260	Degradome sequencing//Degradome sequencing	positive		validated
tarbase	MIMAT0000527	mmu-miR-16-5p	Emilin1	100952	ENSMUSG00000029163	Degradome sequencing	positive		validated
tarbase	MIMAT0000527	mmu-miR-16-5p	Eml6	237711	ENSMUSG00000044072	Degradome sequencing	positive		validated
tarbase	MIMAT0000527	mmu-miR-16-5p	En2	13799	ENSMUSG00000039095	Degradome sequencing	positive		validated
tarbase	MIMAT0000527	mmu-miR-16-5p	Enc1	13803	ENSMUSG00000041773	Degradome sequencing	positive		validated
tarbase	MIMAT0000527	mmu-miR-16-5p	Ensa	56205	ENSMUSG00000038619	Degradome sequencing	positive		validated
tarbase	MIMAT0000527	mmu-miR-16-5p	Entpd6	12497	ENSMUSG00000033068	Degradome sequencing	positive		validated
tarbase	MIMAT0000527	mmu-miR-16-5p	Ep300	328572	ENSMUSG00000055024	Degradome sequencing//Degradome sequencing	positive		validated
tarbase	MIMAT0000527	mmu-miR-16-5p	Epas1	13819	ENSMUSG00000024140	Degradome sequencing	positive		validated
tarbase	MIMAT0000527	mmu-miR-16-5p	Epdr1	105298	ENSMUSG00000002808	Degradome sequencing	positive		validated
tarbase	MIMAT0000527	mmu-miR-16-5p	Epha1	13835	ENSMUSG00000029859	Degradome sequencing	positive		validated
tarbase	MIMAT0000527	mmu-miR-16-5p	Epha8	13842	ENSMUSG00000028661	Degradome sequencing	positive		validated
tarbase	MIMAT0000527	mmu-miR-16-5p	Eprs	107508	ENSMUSG00000026615	Degradome sequencing//Degradome sequencing	positive		validated
tarbase	MIMAT0000527	mmu-miR-16-5p	Eps15	13858	ENSMUSG00000028552	Degradome sequencing	positive		validated
tarbase	MIMAT0000527	mmu-miR-16-5p	Eps8l2	98845	ENSMUSG00000025504	Degradome sequencing//Degradome sequencing	positive		validated
tarbase	MIMAT0000527	mmu-miR-16-5p	Erc1	111173	ENSMUSG00000030172	Degradome sequencing	positive		validated
tarbase	MIMAT0000527	mmu-miR-16-5p	Erc2	238988	ENSMUSG00000040640	Degradome sequencing	positive		validated
tarbase	MIMAT0000527	mmu-miR-16-5p	Ercc6	319955	ENSMUSG00000054051	Degradome sequencing	positive		validated
tarbase	MIMAT0000527	mmu-miR-16-5p	Erf	13875	ENSMUSG00000040857	Degradome sequencing	positive		validated
tarbase	MIMAT0000527	mmu-miR-16-5p	Ergic1	67458	ENSMUSG00000001576	Degradome sequencing	positive		validated
mirtarbase	MIMAT0000527	mmu-miR-16-5p	Erlin2	244373	ENSMUSG00000031483	HITS-CLIP	Functional MTI (Weak)	25083871	validated
tarbase	MIMAT0000527	mmu-miR-16-5p	Erlin2	244373	ENSMUSG00000031483	Degradome sequencing//Degradome sequencing//Degradome sequencing	positive		validated
tarbase	MIMAT0000527	mmu-miR-16-5p	Ero1l	50527	ENSMUSG00000021831	Degradome sequencing	positive		validated
tarbase	MIMAT0000527	mmu-miR-16-5p	Erp29		ENSMUSG00000029616	Degradome sequencing//Degradome sequencing	positive		validated
tarbase	MIMAT0000527	mmu-miR-16-5p	Erp44	76299	ENSMUSG00000028343	Degradome sequencing	positive		validated
tarbase	MIMAT0000527	mmu-miR-16-5p	Espn	56226	ENSMUSG00000028943	Degradome sequencing//Degradome sequencing	positive		validated
tarbase	MIMAT0000527	mmu-miR-16-5p	Esyt1	23943	ENSMUSG00000025366	Degradome sequencing//Degradome sequencing//Degradome sequencing	positive		validated
tarbase	MIMAT0000527	mmu-miR-16-5p	Esyt2	52635	ENSMUSG00000021171	Degradome sequencing	positive		validated
tarbase	MIMAT0000527	mmu-miR-16-5p	Etnk1	75320	ENSMUSG00000030275	Degradome sequencing//Degradome sequencing//Degradome sequencing//Degradome sequencing	positive		validated
tarbase	MIMAT0000527	mmu-miR-16-5p	Etnk2	214253	ENSMUSG00000070644	Degradome sequencing//Degradome sequencing//Degradome sequencing	positive		validated
tarbase	MIMAT0000527	mmu-miR-16-5p	Ets1	23871	ENSMUSG00000032035	Degradome sequencing//Degradome sequencing	positive		validated
tarbase	MIMAT0000527	mmu-miR-16-5p	Ets2	23872	ENSMUSG00000022895	Degradome sequencing	positive		validated
tarbase	MIMAT0000527	mmu-miR-16-5p	Etv6	14011	ENSMUSG00000030199	Degradome sequencing	positive		validated
tarbase	MIMAT0000527	mmu-miR-16-5p	Exoc3	211446	ENSMUSG00000034152	Degradome sequencing	positive		validated
tarbase	MIMAT0000527	mmu-miR-16-5p	Exoc6	107371	ENSMUSG00000053799	Degradome sequencing	positive		validated
tarbase	MIMAT0000527	mmu-miR-16-5p	Exosc9	50911	ENSMUSG00000027714	Degradome sequencing//Degradome sequencing	positive		validated
tarbase	MIMAT0000527	mmu-miR-16-5p	Extl2	58193	ENSMUSG00000027963	Degradome sequencing	positive		validated
tarbase	MIMAT0000527	mmu-miR-16-5p	Extl3	54616	ENSMUSG00000021978	Degradome sequencing	positive		validated
tarbase	MIMAT0000527	mmu-miR-16-5p	F7	14068	ENSMUSG00000031443	Degradome sequencing	positive		validated
tarbase	MIMAT0000527	mmu-miR-16-5p	Faim	23873	ENSMUSG00000032463	Degradome sequencing	positive		validated
tarbase	MIMAT0000527	mmu-miR-16-5p	Faim2	72393	ENSMUSG00000023011	Degradome sequencing	positive		validated
tarbase	MIMAT0000527	mmu-miR-16-5p	Fam107b	66540	ENSMUSG00000026655	Degradome sequencing//Degradome sequencing	positive		validated
tarbase	MIMAT0000527	mmu-miR-16-5p	Fam111a	107373	ENSMUSG00000024691	Degradome sequencing//Degradome sequencing	positive		validated
tarbase	MIMAT0000527	mmu-miR-16-5p	Fam117b	72750	ENSMUSG00000041040	Degradome sequencing//Degradome sequencing	positive		validated
tarbase	MIMAT0000527	mmu-miR-16-5p	Fam120a	218236	ENSMUSG00000038014	Degradome sequencing	positive		validated
tarbase	MIMAT0000527	mmu-miR-16-5p	Fam120c		ENSMUSG00000025262	Degradome sequencing	positive		validated
tarbase	MIMAT0000527	mmu-miR-16-5p	Fam126b	213056	ENSMUSG00000038174	Degradome sequencing	positive		validated
tarbase	MIMAT0000527	mmu-miR-16-5p	Fam131a	78408	ENSMUSG00000050821	Degradome sequencing	positive		validated
tarbase	MIMAT0000527	mmu-miR-16-5p	Fam160b1	226252	ENSMUSG00000033478	Degradome sequencing//Degradome sequencing//Degradome sequencing//Degradome sequencing	positive		validated
tarbase	MIMAT0000527	mmu-miR-16-5p	Fam163b	109349	ENSMUSG00000009216	Degradome sequencing	positive		validated
tarbase	MIMAT0000527	mmu-miR-16-5p	Fam171a2	217219	ENSMUSG00000034685	Degradome sequencing	positive		validated
tarbase	MIMAT0000527	mmu-miR-16-5p	Fam214a	235493	ENSMUSG00000034858	Degradome sequencing//Degradome sequencing//Degradome sequencing	positive		validated
tarbase	MIMAT0000527	mmu-miR-16-5p	Fam3c	27999	ENSMUSG00000029672	Degradome sequencing	positive		validated
tarbase	MIMAT0000527	mmu-miR-16-5p	Fam45a	67894	ENSMUSG00000024993	Degradome sequencing	positive		validated
tarbase	MIMAT0000527	mmu-miR-16-5p	Fam49b	223601	ENSMUSG00000022378	Degradome sequencing//Degradome sequencing	positive		validated
tarbase	MIMAT0000527	mmu-miR-16-5p	Fam76b	72826	ENSMUSG00000037808	Degradome sequencing//Degradome sequencing	positive		validated
tarbase	MIMAT0000527	mmu-miR-16-5p	Fam78a	241303	ENSMUSG00000050592	Degradome sequencing//Degradome sequencing	positive		validated
tarbase	MIMAT0000527	mmu-miR-16-5p	Fam91a1	210998	ENSMUSG00000037119	Degradome sequencing//Degradome sequencing//Degradome sequencing	positive		validated
tarbase	MIMAT0000527	mmu-miR-16-5p	Fam98a	72722	ENSMUSG00000002017	Degradome sequencing	positive		validated
tarbase	MIMAT0000527	mmu-miR-16-5p	Fasn	14104	ENSMUSG00000025153	Degradome sequencing	positive		validated
tarbase	MIMAT0000527	mmu-miR-16-5p	Fastkd3	69577	ENSMUSG00000021532	Degradome sequencing//Degradome sequencing//Degradome sequencing	positive		validated
tarbase	MIMAT0000527	mmu-miR-16-5p	Fat3	270120	ENSMUSG00000074505	Degradome sequencing	positive		validated
tarbase	MIMAT0000527	mmu-miR-16-5p	Fbxl20	72194	ENSMUSG00000020883	Degradome sequencing//Degradome sequencing	positive		validated
tarbase	MIMAT0000527	mmu-miR-16-5p	Fbxl3	50789	ENSMUSG00000022124	Degradome sequencing//Degradome sequencing	positive		validated
mirtarbase	MIMAT0000527	mmu-miR-16-5p	Fbxo21	231670	ENSMUSG00000032898	HITS-CLIP	Functional MTI (Weak)	23597149	validated
mirtarbase	MIMAT0000527	mmu-miR-16-5p	Fbxo21	231670	ENSMUSG00000032898	HITS-CLIP	Functional MTI (Weak)	21258322	validated
tarbase	MIMAT0000527	mmu-miR-16-5p	Fbxo21	231670	ENSMUSG00000032898	Degradome sequencing//Degradome sequencing//Degradome sequencing	positive		validated
tarbase	MIMAT0000527	mmu-miR-16-5p	Fbxo3	57443	ENSMUSG00000027180	Degradome sequencing//Degradome sequencing//Degradome sequencing	positive		validated
tarbase	MIMAT0000527	mmu-miR-16-5p	Fbxo33	70611	ENSMUSG00000035329	Degradome sequencing	positive		validated
tarbase	MIMAT0000527	mmu-miR-16-5p	Fbxo8	50753	ENSMUSG00000038206	Degradome sequencing	positive		validated
tarbase	MIMAT0000527	mmu-miR-16-5p	Fbxw11	103583	ENSMUSG00000020271	Degradome sequencing//Degradome sequencing//Degradome sequencing	positive		validated
tarbase	MIMAT0000527	mmu-miR-16-5p	Fbxw5	30839	ENSMUSG00000015095	Degradome sequencing	positive		validated
tarbase	MIMAT0000527	mmu-miR-16-5p	Fbxw7	50754	ENSMUSG00000028086	Degradome sequencing//Degradome sequencing//Degradome sequencing	positive		validated
tarbase	MIMAT0000527	mmu-miR-16-5p	Fcho2	218503	ENSMUSG00000041685	Degradome sequencing	positive		validated
tarbase	MIMAT0000527	mmu-miR-16-5p	Fem1a	14154	ENSMUSG00000043683	Degradome sequencing	positive		validated
tarbase	MIMAT0000527	mmu-miR-16-5p	Fem1c	240263	ENSMUSG00000033319	Degradome sequencing	positive		validated
tarbase	MIMAT0000527	mmu-miR-16-5p	Fermt2	218952	ENSMUSG00000037712	Degradome sequencing	positive		validated
mirtarbase	MIMAT0000527	mmu-miR-16-5p	Fgd4	224014	ENSMUSG00000022788	HITS-CLIP	Functional MTI (Weak)	21258322	validated
mirtarbase	MIMAT0000527	mmu-miR-16-5p	Fgf2	14173	ENSMUSG00000037225	Microarray//qRT-PCR//Western blot	Functional MTI	24792245	validated
tarbase	MIMAT0000527	mmu-miR-16-5p	Fgfr3	14184	ENSMUSG00000054252	Degradome sequencing//Degradome sequencing	positive		validated
tarbase	MIMAT0000527	mmu-miR-16-5p	Fh1		ENSMUSG00000026526	Degradome sequencing//Degradome sequencing//Degradome sequencing	positive		validated
tarbase	MIMAT0000527	mmu-miR-16-5p	Fkbp14	231997	ENSMUSG00000038074	Degradome sequencing	positive		validated
tarbase	MIMAT0000527	mmu-miR-16-5p	Fkbp1a	14225	ENSMUSG00000032966	Degradome sequencing	positive		validated
tarbase	MIMAT0000527	mmu-miR-16-5p	Fkbp3	30795	ENSMUSG00000020949	Degradome sequencing	positive		validated
tarbase	MIMAT0000527	mmu-miR-16-5p	Fktn	246179	ENSMUSG00000028414	Degradome sequencing	positive		validated
tarbase	MIMAT0000527	mmu-miR-16-5p	Flii	14248	ENSMUSG00000002812	Degradome sequencing//Degradome sequencing	positive		validated
tarbase	MIMAT0000527	mmu-miR-16-5p	Flot2	14252	ENSMUSG00000061981	Degradome sequencing//Degradome sequencing	positive		validated
tarbase	MIMAT0000527	mmu-miR-16-5p	Flrt2	399558	ENSMUSG00000047414	Degradome sequencing	positive		validated
tarbase	MIMAT0000527	mmu-miR-16-5p	Fmn2	54418	ENSMUSG00000028354	Degradome sequencing	positive		validated
tarbase	MIMAT0000527	mmu-miR-16-5p	Fmnl2	71409	ENSMUSG00000036053	Degradome sequencing	positive		validated
tarbase	MIMAT0000527	mmu-miR-16-5p	Fmod	14264	ENSMUSG00000041559	Degradome sequencing	positive		validated
tarbase	MIMAT0000527	mmu-miR-16-5p	Fn1	14268	ENSMUSG00000026193	Degradome sequencing	positive		validated
tarbase	MIMAT0000527	mmu-miR-16-5p	Fnbp1	14269	ENSMUSG00000075415	Degradome sequencing//Degradome sequencing//Degradome sequencing	positive		validated
tarbase	MIMAT0000527	mmu-miR-16-5p	Fnbp1l	214459	ENSMUSG00000039735	Degradome sequencing	positive		validated
tarbase	MIMAT0000527	mmu-miR-16-5p	Fndc3a	319448	ENSMUSG00000033487	Degradome sequencing//Degradome sequencing	positive		validated
tarbase	MIMAT0000527	mmu-miR-16-5p	Fndc3b	72007	ENSMUSG00000039286	Degradome sequencing	positive		validated
tarbase	MIMAT0000527	mmu-miR-16-5p	Fnip1	216742	ENSMUSG00000035992	Degradome sequencing	positive		validated
tarbase	MIMAT0000527	mmu-miR-16-5p	Focad	230393	ENSMUSG00000038368	Degradome sequencing	positive		validated
tarbase	MIMAT0000527	mmu-miR-16-5p	Fosl2	14284	ENSMUSG00000029135	Degradome sequencing//Degradome sequencing	positive		validated
tarbase	MIMAT0000527	mmu-miR-16-5p	Foxn2	14236	ENSMUSG00000034998	Degradome sequencing//Degradome sequencing	positive		validated
tarbase	MIMAT0000527	mmu-miR-16-5p	Foxo1	56458	ENSMUSG00000044167	Degradome sequencing//Degradome sequencing	positive		validated
tarbase	MIMAT0000527	mmu-miR-16-5p	Foxo3	56484	ENSMUSG00000048756	Degradome sequencing	positive		validated
tarbase	MIMAT0000527	mmu-miR-16-5p	Frrs1	20321	ENSMUSG00000033386	Degradome sequencing//Degradome sequencing//Degradome sequencing	positive		validated
tarbase	MIMAT0000527	mmu-miR-16-5p	Frrs1l	230235	ENSMUSG00000045589	Degradome sequencing	positive		validated
tarbase	MIMAT0000527	mmu-miR-16-5p	Frs2		ENSMUSG00000020170	Degradome sequencing//Degradome sequencing	positive		validated
tarbase	MIMAT0000527	mmu-miR-16-5p	Fsbp	100503583	ENSMUSG00000094595	Degradome sequencing	positive		validated
tarbase	MIMAT0000527	mmu-miR-16-5p	Fstl1	14314	ENSMUSG00000022816	Degradome sequencing	positive		validated
tarbase	MIMAT0000527	mmu-miR-16-5p	Fstl4	320027	ENSMUSG00000036264	Degradome sequencing	positive		validated
tarbase	MIMAT0000527	mmu-miR-16-5p	Fubp1	51886	ENSMUSG00000028034	Degradome sequencing//Degradome sequencing	positive		validated
tarbase	MIMAT0000527	mmu-miR-16-5p	Furin	18550	ENSMUSG00000030530	Degradome sequencing	positive		validated
tarbase	MIMAT0000527	mmu-miR-16-5p	Fut8	53618	ENSMUSG00000021065	Degradome sequencing	positive		validated
tarbase	MIMAT0000527	mmu-miR-16-5p	Fxr2	23879	ENSMUSG00000018765	Degradome sequencing	positive		validated
tarbase	MIMAT0000527	mmu-miR-16-5p	Fyn	14360	ENSMUSG00000019843	Degradome sequencing//Degradome sequencing	positive		validated
tarbase	MIMAT0000527	mmu-miR-16-5p	G2e3	217558	ENSMUSG00000035293	Degradome sequencing//Degradome sequencing	positive		validated
tarbase	MIMAT0000527	mmu-miR-16-5p	G3bp1		ENSMUSG00000018583	Degradome sequencing	positive		validated
tarbase	MIMAT0000527	mmu-miR-16-5p	G3bp2	23881	ENSMUSG00000029405	Degradome sequencing//Degradome sequencing//Degradome sequencing	positive		validated
tarbase	MIMAT0000527	mmu-miR-16-5p	Gab1	14388	ENSMUSG00000031714	Degradome sequencing	positive		validated
tarbase	MIMAT0000527	mmu-miR-16-5p	Gabarapl1	57436	ENSMUSG00000030161	Degradome sequencing	positive		validated
tarbase	MIMAT0000527	mmu-miR-16-5p	Gabbr2	242425	ENSMUSG00000039809	Degradome sequencing	positive		validated
tarbase	MIMAT0000527	mmu-miR-16-5p	Gabpa	14390	ENSMUSG00000008976	Degradome sequencing	positive		validated
tarbase	MIMAT0000527	mmu-miR-16-5p	Gabra1	14394	ENSMUSG00000010803	Degradome sequencing	positive		validated
tarbase	MIMAT0000527	mmu-miR-16-5p	Gabra2	14395	ENSMUSG00000000560	Degradome sequencing	positive		validated
tarbase	MIMAT0000527	mmu-miR-16-5p	Gabrg2	14406	ENSMUSG00000020436	Degradome sequencing	positive		validated
tarbase	MIMAT0000527	mmu-miR-16-5p	Gabrg3	14407	ENSMUSG00000055026	Degradome sequencing	positive		validated
tarbase	MIMAT0000527	mmu-miR-16-5p	Gadd45gip1		ENSMUSG00000033751	Degradome sequencing//Degradome sequencing	positive		validated
tarbase	MIMAT0000527	mmu-miR-16-5p	Galnt1	14423	ENSMUSG00000000420	Degradome sequencing	positive		validated
tarbase	MIMAT0000527	mmu-miR-16-5p	Galnt16	108760	ENSMUSG00000021130	Degradome sequencing	positive		validated
tarbase	MIMAT0000527	mmu-miR-16-5p	Ganab	14376	ENSMUSG00000071650	Degradome sequencing	positive		validated
tarbase	MIMAT0000527	mmu-miR-16-5p	Gap43	14432	ENSMUSG00000047261	Degradome sequencing	positive		validated
tarbase	MIMAT0000527	mmu-miR-16-5p	Gas2l3	237436	ENSMUSG00000074802	Degradome sequencing//Degradome sequencing	positive		validated
tarbase	MIMAT0000527	mmu-miR-16-5p	Gata3	14462	ENSMUSG00000015619	Degradome sequencing//Degradome sequencing	positive		validated
tarbase	MIMAT0000527	mmu-miR-16-5p	Gatd3a	28295	ENSMUSG00000053329	Degradome sequencing//Degradome sequencing	positive		validated
tarbase	MIMAT0000527	mmu-miR-16-5p	Gatm	67092	ENSMUSG00000027199	Degradome sequencing	positive		validated
tarbase	MIMAT0000527	mmu-miR-16-5p	Gba2	230101	ENSMUSG00000028467	Degradome sequencing	positive		validated
tarbase	MIMAT0000527	mmu-miR-16-5p	Gbf1	107338	ENSMUSG00000025224	Degradome sequencing//Degradome sequencing//Degradome sequencing//Degradome sequencing	positive		validated
tarbase	MIMAT0000527	mmu-miR-16-5p	Gcc2	70297	ENSMUSG00000038039	Degradome sequencing//Degradome sequencing	positive		validated
tarbase	MIMAT0000527	mmu-miR-16-5p	Gck	103988	ENSMUSG00000041798	Degradome sequencing	positive		validated
tarbase	MIMAT0000527	mmu-miR-16-5p	Gfpt1	14583	ENSMUSG00000029992	Degradome sequencing	positive		validated
tarbase	MIMAT0000527	mmu-miR-16-5p	Gga3	260302	ENSMUSG00000020740	Degradome sequencing//Degradome sequencing	positive		validated
tarbase	MIMAT0000527	mmu-miR-16-5p	Ggnbp1	70772	ENSMUSG00000048731	Degradome sequencing//Degradome sequencing//Degradome sequencing	positive		validated
tarbase	MIMAT0000527	mmu-miR-16-5p	Gid8	76425	ENSMUSG00000027573	Degradome sequencing	positive		validated
tarbase	MIMAT0000527	mmu-miR-16-5p	Gigyf1	57330	ENSMUSG00000029714	Degradome sequencing	positive		validated
tarbase	MIMAT0000527	mmu-miR-16-5p	Gimap4	107526	ENSMUSG00000054435	Degradome sequencing//Degradome sequencing	positive		validated
tarbase	MIMAT0000527	mmu-miR-16-5p	Gimap6	231931	ENSMUSG00000047867	Degradome sequencing//Degradome sequencing	positive		validated
tarbase	MIMAT0000527	mmu-miR-16-5p	Gimap9	317758	ENSMUSG00000051124	Degradome sequencing//Degradome sequencing	positive		validated
tarbase	MIMAT0000527	mmu-miR-16-5p	Gipc1	67903	ENSMUSG00000019433	Degradome sequencing	positive		validated
tarbase	MIMAT0000527	mmu-miR-16-5p	Gja1	14609	ENSMUSG00000050953	Degradome sequencing	positive		validated
tarbase	MIMAT0000527	mmu-miR-16-5p	Gjb2	14619	ENSMUSG00000046352	Degradome sequencing	positive		validated
tarbase	MIMAT0000527	mmu-miR-16-5p	Gk	14933	ENSMUSG00000025059	Degradome sequencing//Degradome sequencing	positive		validated
tarbase	MIMAT0000527	mmu-miR-16-5p	Glce	93683	ENSMUSG00000032252	Degradome sequencing//Degradome sequencing	positive		validated
tarbase	MIMAT0000527	mmu-miR-16-5p	Glrp1	14659	ENSMUSG00000062310	Degradome sequencing	positive		validated
tarbase	MIMAT0000527	mmu-miR-16-5p	Gls	14660	ENSMUSG00000026103	Degradome sequencing//Degradome sequencing	positive		validated
tarbase	MIMAT0000527	mmu-miR-16-5p	Glud1	14661	ENSMUSG00000021794	Degradome sequencing//Degradome sequencing	positive		validated
tarbase	MIMAT0000527	mmu-miR-16-5p	Glyctk	235582	ENSMUSG00000020258	Degradome sequencing	positive		validated
tarbase	MIMAT0000527	mmu-miR-16-5p	Gm12166		ENSMUSG00000069899	Degradome sequencing//Degradome sequencing	positive		validated
tarbase	MIMAT0000527	mmu-miR-16-5p	Gm16286	27366	ENSMUSG00000024571	Degradome sequencing	positive		validated
tarbase	MIMAT0000527	mmu-miR-16-5p	Gm2a	14667	ENSMUSG00000000594	Degradome sequencing//Degradome sequencing	positive		validated
tarbase	MIMAT0000527	mmu-miR-16-5p	Gm42743		ENSMUSG00000050936	Degradome sequencing//Degradome sequencing	positive		validated
tarbase	MIMAT0000527	mmu-miR-16-5p	Gna13	14674	ENSMUSG00000020611	Degradome sequencing//Degradome sequencing	positive		validated
tarbase	MIMAT0000527	mmu-miR-16-5p	Gnas	14683	ENSMUSG00000027523	Degradome sequencing	positive		validated
tarbase	MIMAT0000527	mmu-miR-16-5p	Gng12	14701	ENSMUSG00000036402	Degradome sequencing//Degradome sequencing//Degradome sequencing	positive		validated
tarbase	MIMAT0000527	mmu-miR-16-5p	Gng3	14704	ENSMUSG00000071658	Degradome sequencing	positive		validated
tarbase	MIMAT0000527	mmu-miR-16-5p	Gnl3	30877	ENSMUSG00000042354	Degradome sequencing//Degradome sequencing	positive		validated
tarbase	MIMAT0000527	mmu-miR-16-5p	Gnptab	432486	ENSMUSG00000035311	Degradome sequencing//Degradome sequencing//Degradome sequencing	positive		validated
tarbase	MIMAT0000527	mmu-miR-16-5p	Golga3	269682	ENSMUSG00000029502	Degradome sequencing	positive		validated
tarbase	MIMAT0000527	mmu-miR-16-5p	Gon7	100233175	ENSMUSG00000091931	Degradome sequencing//Degradome sequencing	positive		validated
tarbase	MIMAT0000527	mmu-miR-16-5p	Gopc	94221	ENSMUSG00000019861	Degradome sequencing//Degradome sequencing	positive		validated
tarbase	MIMAT0000527	mmu-miR-16-5p	Gpat4	102247	ENSMUSG00000031545	Degradome sequencing//Degradome sequencing	positive		validated
tarbase	MIMAT0000527	mmu-miR-16-5p	Gpatch2l	70373	ENSMUSG00000021254	Degradome sequencing	positive		validated
tarbase	MIMAT0000527	mmu-miR-16-5p	Gpatch8	237943	ENSMUSG00000034621	Degradome sequencing//Degradome sequencing//Degradome sequencing	positive		validated
tarbase	MIMAT0000527	mmu-miR-16-5p	Gpm6a	234267	ENSMUSG00000031517	Degradome sequencing	positive		validated
tarbase	MIMAT0000527	mmu-miR-16-5p	Gpr132	56696	ENSMUSG00000021298	Degradome sequencing//Degradome sequencing	positive		validated
tarbase	MIMAT0000527	mmu-miR-16-5p	Gpr146	80290	ENSMUSG00000044197	Degradome sequencing//Degradome sequencing	positive		validated
tarbase	MIMAT0000527	mmu-miR-16-5p	Gpr158	241263	ENSMUSG00000045967	Degradome sequencing	positive		validated
tarbase	MIMAT0000527	mmu-miR-16-5p	Gpr17	574402	ENSMUSG00000052229	Degradome sequencing	positive		validated
tarbase	MIMAT0000527	mmu-miR-16-5p	Gpr68	238377	ENSMUSG00000047415	Degradome sequencing	positive		validated
tarbase	MIMAT0000527	mmu-miR-16-5p	Gpr85	64450	ENSMUSG00000048216	Degradome sequencing	positive		validated
tarbase	MIMAT0000527	mmu-miR-16-5p	Gpr88	64378	ENSMUSG00000068696	Degradome sequencing	positive		validated
tarbase	MIMAT0000527	mmu-miR-16-5p	Gprasp1	67298	ENSMUSG00000043384	Degradome sequencing	positive		validated
tarbase	MIMAT0000527	mmu-miR-16-5p	Gpx1	14775	ENSMUSG00000063856	Degradome sequencing//Degradome sequencing//Degradome sequencing//Degradome sequencing//Degradome sequencing//Degradome sequencing	positive		validated
tarbase	MIMAT0000527	mmu-miR-16-5p	Gramd3	107022	ENSMUSG00000001700	Degradome sequencing//Degradome sequencing	positive		validated
tarbase	MIMAT0000527	mmu-miR-16-5p	Grb2	14784	ENSMUSG00000059923	Degradome sequencing	positive		validated
tarbase	MIMAT0000527	mmu-miR-16-5p	Grem2	23893	ENSMUSG00000050069	Degradome sequencing	positive		validated
tarbase	MIMAT0000527	mmu-miR-16-5p	Gria1	14799	ENSMUSG00000020524	Degradome sequencing	positive		validated
tarbase	MIMAT0000527	mmu-miR-16-5p	Gria3	53623	ENSMUSG00000001986	Degradome sequencing	positive		validated
tarbase	MIMAT0000527	mmu-miR-16-5p	Grik2	14806	ENSMUSG00000056073	Degradome sequencing	positive		validated
tarbase	MIMAT0000527	mmu-miR-16-5p	Grm5	108071	ENSMUSG00000049583	Degradome sequencing	positive		validated
tarbase	MIMAT0000527	mmu-miR-16-5p	Gse1	382034	ENSMUSG00000031822	Degradome sequencing//Degradome sequencing	positive		validated
tarbase	MIMAT0000527	mmu-miR-16-5p	Gsk3a	606496	ENSMUSG00000057177	Degradome sequencing	positive		validated
tarbase	MIMAT0000527	mmu-miR-16-5p	Gskip	66787	ENSMUSG00000044715	Degradome sequencing//Degradome sequencing	positive		validated
tarbase	MIMAT0000527	mmu-miR-16-5p	Gtpbp4	69237	ENSMUSG00000021149	Degradome sequencing//Degradome sequencing	positive		validated
tarbase	MIMAT0000527	mmu-miR-16-5p	Gucy1b1	54195	ENSMUSG00000028005	Degradome sequencing	positive		validated
tarbase	MIMAT0000527	mmu-miR-16-5p	Gulo	268756	ENSMUSG00000034450	Degradome sequencing	positive		validated
tarbase	MIMAT0000527	mmu-miR-16-5p	Gzmb	14939	ENSMUSG00000015437	Degradome sequencing	positive		validated
tarbase	MIMAT0000527	mmu-miR-16-5p	H1f1	80838	ENSMUSG00000049539	Degradome sequencing//Degradome sequencing	positive		validated
tarbase	MIMAT0000527	mmu-miR-16-5p	H1f3		ENSMUSG00000052565	Degradome sequencing//Degradome sequencing	positive		validated
tarbase	MIMAT0000527	mmu-miR-16-5p	H2-D1		ENSMUSG00000073411	Degradome sequencing//Degradome sequencing	positive		validated
tarbase	MIMAT0000527	mmu-miR-16-5p	H2-M3	14991	ENSMUSG00000016206	Degradome sequencing//Degradome sequencing	positive		validated
tarbase	MIMAT0000527	mmu-miR-16-5p	H2-Q4	15015	ENSMUSG00000035929	Degradome sequencing	positive		validated
tarbase	MIMAT0000527	mmu-miR-16-5p	H3f3b	15081	ENSMUSG00000016559	Degradome sequencing	positive		validated
tarbase	MIMAT0000527	mmu-miR-16-5p	H6pd	100198	ENSMUSG00000028980	Degradome sequencing	positive		validated
tarbase	MIMAT0000527	mmu-miR-16-5p	Hacd3	57874	ENSMUSG00000033629	Degradome sequencing	positive		validated
tarbase	MIMAT0000527	mmu-miR-16-5p	Hadha	97212	ENSMUSG00000025745	Degradome sequencing	positive		validated
tarbase	MIMAT0000527	mmu-miR-16-5p	Hal		ENSMUSG00000020017	Degradome sequencing//Degradome sequencing	positive		validated
tarbase	MIMAT0000527	mmu-miR-16-5p	Hars	15115	ENSMUSG00000001380	Degradome sequencing	positive		validated
tarbase	MIMAT0000527	mmu-miR-16-5p	Haus4	219072	ENSMUSG00000022177	Degradome sequencing	positive		validated
tarbase	MIMAT0000527	mmu-miR-16-5p	Haus6	230376	ENSMUSG00000038047	Degradome sequencing	positive		validated
tarbase	MIMAT0000527	mmu-miR-16-5p	Havcr2	171285	ENSMUSG00000020399	Degradome sequencing	positive		validated
tarbase	MIMAT0000527	mmu-miR-16-5p	Hc	15139	ENSMUSG00000026874	Degradome sequencing//Degradome sequencing	positive		validated
tarbase	MIMAT0000527	mmu-miR-16-5p	Hcfc1	15161	ENSMUSG00000031386	Degradome sequencing	positive		validated
tarbase	MIMAT0000527	mmu-miR-16-5p	Hdac2	15182	ENSMUSG00000019777	Degradome sequencing	positive		validated
tarbase	MIMAT0000527	mmu-miR-16-5p	Hdac3	15183	ENSMUSG00000024454	Degradome sequencing	positive		validated
tarbase	MIMAT0000527	mmu-miR-16-5p	Hectd4	269700	ENSMUSG00000042744	Degradome sequencing	positive		validated
tarbase	MIMAT0000527	mmu-miR-16-5p	Hecw1	94253	ENSMUSG00000021301	Degradome sequencing	positive		validated
tarbase	MIMAT0000527	mmu-miR-16-5p	Heg1	77446	ENSMUSG00000075254	Degradome sequencing	positive		validated
tarbase	MIMAT0000527	mmu-miR-16-5p	Helz	78455	ENSMUSG00000020721	Degradome sequencing	positive		validated
tarbase	MIMAT0000527	mmu-miR-16-5p	Helz2	229003	ENSMUSG00000027580	Degradome sequencing	positive		validated
tarbase	MIMAT0000527	mmu-miR-16-5p	Herc1	235439	ENSMUSG00000038664	Degradome sequencing	positive		validated
tarbase	MIMAT0000527	mmu-miR-16-5p	Herc2	15204	ENSMUSG00000030451	Degradome sequencing	positive		validated
tarbase	MIMAT0000527	mmu-miR-16-5p	Herc3	73998	ENSMUSG00000029804	Degradome sequencing	positive		validated
tarbase	MIMAT0000527	mmu-miR-16-5p	Herc4	67345	ENSMUSG00000020064	Degradome sequencing	positive		validated
tarbase	MIMAT0000527	mmu-miR-16-5p	Hibadh	58875	ENSMUSG00000029776	Degradome sequencing	positive		validated
tarbase	MIMAT0000527	mmu-miR-16-5p	Hipk1	15257	ENSMUSG00000008730	Degradome sequencing//Degradome sequencing	positive		validated
tarbase	MIMAT0000527	mmu-miR-16-5p	Hipk2	15258	ENSMUSG00000061436	Degradome sequencing//Degradome sequencing//Degradome sequencing//Degradome sequencing//Degradome sequencing	positive		validated
tarbase	MIMAT0000527	mmu-miR-16-5p	Hipk3	15259	ENSMUSG00000027177	Degradome sequencing//Degradome sequencing//Degradome sequencing	positive		validated
tarbase	MIMAT0000527	mmu-miR-16-5p	Hivep3	16656	ENSMUSG00000028634	Degradome sequencing	positive		validated
tarbase	MIMAT0000527	mmu-miR-16-5p	Hk2	15277	ENSMUSG00000000628	Degradome sequencing//Degradome sequencing	positive		validated
tarbase	MIMAT0000527	mmu-miR-16-5p	Hmbox1	219150	ENSMUSG00000021972	Degradome sequencing//Degradome sequencing//Degradome sequencing//Degradome sequencing	positive		validated
tarbase	MIMAT0000527	mmu-miR-16-5p	Hmgcs1	208715	ENSMUSG00000093930	Degradome sequencing//Degradome sequencing//Degradome sequencing//Degradome sequencing	positive		validated
tarbase	MIMAT0000527	mmu-miR-16-5p	Hmgcs2	15360	ENSMUSG00000027875	Degradome sequencing	positive		validated
tarbase	MIMAT0000527	mmu-miR-16-5p	Hmmr	15366	ENSMUSG00000020330	Degradome sequencing//Degradome sequencing	positive		validated
tarbase	MIMAT0000527	mmu-miR-16-5p	Hnf4a	15378	ENSMUSG00000017950	Degradome sequencing	positive		validated
tarbase	MIMAT0000527	mmu-miR-16-5p	Hnrnpa0	77134	ENSMUSG00000007836	Degradome sequencing	positive		validated
tarbase	MIMAT0000527	mmu-miR-16-5p	Hnrnpdl	50926	ENSMUSG00000029328	Degradome sequencing//Degradome sequencing	positive		validated
tarbase	MIMAT0000527	mmu-miR-16-5p	Hnrnpk	15387	ENSMUSG00000021546	Degradome sequencing	positive		validated
tarbase	MIMAT0000527	mmu-miR-16-5p	Hnrnpu		ENSMUSG00000039630	Degradome sequencing//Degradome sequencing	positive		validated
tarbase	MIMAT0000527	mmu-miR-16-5p	Homer1	26556	ENSMUSG00000007617	Degradome sequencing	positive		validated
tarbase	MIMAT0000527	mmu-miR-16-5p	Hp1bp3	15441	ENSMUSG00000028759	Degradome sequencing//Degradome sequencing	positive		validated
tarbase	MIMAT0000527	mmu-miR-16-5p	Hpcal4	170638	ENSMUSG00000046093	Degradome sequencing	positive		validated
tarbase	MIMAT0000527	mmu-miR-16-5p	Hs6st1	50785	ENSMUSG00000045216	Degradome sequencing	positive		validated
tarbase	MIMAT0000527	mmu-miR-16-5p	Hsd17b7	15490	ENSMUSG00000026675	Degradome sequencing//Degradome sequencing	positive		validated
tarbase	MIMAT0000527	mmu-miR-16-5p	Hsd3b7	101502	ENSMUSG00000042289	Degradome sequencing	positive		validated
tarbase	MIMAT0000527	mmu-miR-16-5p	Hspa12b		ENSMUSG00000074793	Degradome sequencing	positive		validated
tarbase	MIMAT0000527	mmu-miR-16-5p	Hspa4	15525	ENSMUSG00000020361	Degradome sequencing//Degradome sequencing//Degradome sequencing	positive		validated
tarbase	MIMAT0000527	mmu-miR-16-5p	Hspa4l	18415	ENSMUSG00000025757	Degradome sequencing//Degradome sequencing	positive		validated
tarbase	MIMAT0000527	mmu-miR-16-5p	Hspa5	14828	ENSMUSG00000026864	Degradome sequencing//Degradome sequencing	positive		validated
tarbase	MIMAT0000527	mmu-miR-16-5p	Hspa9	15526	ENSMUSG00000024359	Degradome sequencing//Degradome sequencing//Degradome sequencing//Degradome sequencing	positive		validated
tarbase	MIMAT0000527	mmu-miR-16-5p	Hspd1	15510	ENSMUSG00000025980	Degradome sequencing	positive		validated
tarbase	MIMAT0000527	mmu-miR-16-5p	Htt	15194	ENSMUSG00000029104	Degradome sequencing	positive		validated
tarbase	MIMAT0000527	mmu-miR-16-5p	Hus1	15574	ENSMUSG00000020413	Degradome sequencing//Degradome sequencing	positive		validated
tarbase	MIMAT0000527	mmu-miR-16-5p	Iars	105148	ENSMUSG00000037851	Degradome sequencing//Degradome sequencing	positive		validated
tarbase	MIMAT0000527	mmu-miR-16-5p	Id1	15901	ENSMUSG00000042745	Degradome sequencing	positive		validated
tarbase	MIMAT0000527	mmu-miR-16-5p	Idh3b	170718	ENSMUSG00000027406	Degradome sequencing	positive		validated
tarbase	MIMAT0000527	mmu-miR-16-5p	Idh3g	15929	ENSMUSG00000002010	Degradome sequencing	positive		validated
tarbase	MIMAT0000527	mmu-miR-16-5p	Ido2	209176	ENSMUSG00000031549	Degradome sequencing	positive		validated
mirtarbase	MIMAT0000527	mmu-miR-16-5p	Idua	15932	ENSMUSG00000033540	HITS-CLIP	Functional MTI (Weak)	21258322	validated
tarbase	MIMAT0000527	mmu-miR-16-5p	Iffo2	212632	ENSMUSG00000041025	Degradome sequencing	positive		validated
tarbase	MIMAT0000527	mmu-miR-16-5p	Ifi47	15953	ENSMUSG00000078920	Degradome sequencing	positive		validated
tarbase	MIMAT0000527	mmu-miR-16-5p	Ifng	15978	ENSMUSG00000055170	Degradome sequencing//Degradome sequencing	positive		validated
tarbase	MIMAT0000527	mmu-miR-16-5p	Ift88	21821	ENSMUSG00000040040	Degradome sequencing	positive		validated
tarbase	MIMAT0000527	mmu-miR-16-5p	Igf1	16000	ENSMUSG00000020053	Degradome sequencing	positive		validated
tarbase	MIMAT0000527	mmu-miR-16-5p	Igf1r	16001	ENSMUSG00000005533	Degradome sequencing	positive		validated
tarbase	MIMAT0000527	mmu-miR-16-5p	Igf2bp1	140486	ENSMUSG00000013415	Degradome sequencing	positive		validated
tarbase	MIMAT0000527	mmu-miR-16-5p	Igf2r	16004	ENSMUSG00000023830	Degradome sequencing//Degradome sequencing//Degradome sequencing	positive		validated
tarbase	MIMAT0000527	mmu-miR-16-5p	Igfbp2	16008	ENSMUSG00000039323	Degradome sequencing	positive		validated
tarbase	MIMAT0000527	mmu-miR-16-5p	Igfbp4	16010	ENSMUSG00000017493	Degradome sequencing//Degradome sequencing	positive		validated
tarbase	MIMAT0000527	mmu-miR-16-5p	Igfbp5	16011	ENSMUSG00000026185	Degradome sequencing	positive		validated
tarbase	MIMAT0000527	mmu-miR-16-5p	Igsf21	230868	ENSMUSG00000040972	Degradome sequencing	positive		validated
tarbase	MIMAT0000527	mmu-miR-16-5p	Igsf8	140559	ENSMUSG00000038034	Degradome sequencing	positive		validated
tarbase	MIMAT0000527	mmu-miR-16-5p	Ihh	16147	ENSMUSG00000006538	Degradome sequencing	positive		validated
tarbase	MIMAT0000527	mmu-miR-16-5p	Iigp1	60440	ENSMUSG00000054072	Degradome sequencing//Degradome sequencing	positive		validated
tarbase	MIMAT0000527	mmu-miR-16-5p	Ikzf1	22778	ENSMUSG00000018654	Degradome sequencing//Degradome sequencing	positive		validated
tarbase	MIMAT0000527	mmu-miR-16-5p	Il10ra	16154	ENSMUSG00000032089	Degradome sequencing//Degradome sequencing	positive		validated
tarbase	MIMAT0000527	mmu-miR-16-5p	Il17rd	171463	ENSMUSG00000040717	Degradome sequencing	positive		validated
tarbase	MIMAT0000527	mmu-miR-16-5p	Il21r	60504	ENSMUSG00000030745	Degradome sequencing//Degradome sequencing	positive		validated
tarbase	MIMAT0000527	mmu-miR-16-5p	Il2rb	16185	ENSMUSG00000068227	Degradome sequencing//Degradome sequencing	positive		validated
tarbase	MIMAT0000527	mmu-miR-16-5p	Il4ra	16190	ENSMUSG00000030748	Degradome sequencing//Degradome sequencing	positive		validated
tarbase	MIMAT0000527	mmu-miR-16-5p	Il6st	16195	ENSMUSG00000021756	Degradome sequencing	positive		validated
tarbase	MIMAT0000527	mmu-miR-16-5p	Il7r		ENSMUSG00000003882	Degradome sequencing//Degradome sequencing	positive		validated
tarbase	MIMAT0000527	mmu-miR-16-5p	Inpp4b	234515	ENSMUSG00000037940	Degradome sequencing//Degradome sequencing	positive		validated
tarbase	MIMAT0000527	mmu-miR-16-5p	Inpp5b	16330	ENSMUSG00000028894	Degradome sequencing	positive		validated
tarbase	MIMAT0000527	mmu-miR-16-5p	Inpp5e	64436	ENSMUSG00000026925	Degradome sequencing	positive		validated
tarbase	MIMAT0000527	mmu-miR-16-5p	Insr	16337	ENSMUSG00000005534	Degradome sequencing//Degradome sequencing//Degradome sequencing	positive		validated
tarbase	MIMAT0000527	mmu-miR-16-5p	Ints7	77065	ENSMUSG00000037461	Degradome sequencing	positive		validated
tarbase	MIMAT0000527	mmu-miR-16-5p	Ip6k1	27399	ENSMUSG00000032594	Degradome sequencing//Degradome sequencing	positive		validated
tarbase	MIMAT0000527	mmu-miR-16-5p	Ip6k2	76500	ENSMUSG00000032599	Degradome sequencing//Degradome sequencing//Degradome sequencing	positive		validated
tarbase	MIMAT0000527	mmu-miR-16-5p	Iqgap1	29875	ENSMUSG00000030536	Degradome sequencing	positive		validated
tarbase	MIMAT0000527	mmu-miR-16-5p	Iqgap2	544963	ENSMUSG00000021676	Degradome sequencing//Degradome sequencing//Degradome sequencing	positive		validated
tarbase	MIMAT0000527	mmu-miR-16-5p	Iqsec1	232227	ENSMUSG00000034312	Degradome sequencing	positive		validated
tarbase	MIMAT0000527	mmu-miR-16-5p	Ireb2	64602	ENSMUSG00000032293	Degradome sequencing	positive		validated
tarbase	MIMAT0000527	mmu-miR-16-5p	Irf1	16362	ENSMUSG00000018899	Degradome sequencing//Degradome sequencing//Degradome sequencing	positive		validated
tarbase	MIMAT0000527	mmu-miR-16-5p	Irf2	16363	ENSMUSG00000031627	Degradome sequencing	positive		validated
tarbase	MIMAT0000527	mmu-miR-16-5p	Irf2bp2	270110	ENSMUSG00000051495	Degradome sequencing//Degradome sequencing	positive		validated
tarbase	MIMAT0000527	mmu-miR-16-5p	Irf4	16364	ENSMUSG00000021356	Degradome sequencing//Degradome sequencing	positive		validated
tarbase	MIMAT0000527	mmu-miR-16-5p	Irgm1	15944	ENSMUSG00000046879	Degradome sequencing//Degradome sequencing	positive		validated
tarbase	MIMAT0000527	mmu-miR-16-5p	Irgm2	54396	ENSMUSG00000069874	Degradome sequencing//Degradome sequencing	positive		validated
mirtarbase	MIMAT0000527	mmu-miR-16-5p	Irgq	210146	ENSMUSG00000041037	HITS-CLIP	Functional MTI (Weak)	25083871	validated
mirtarbase	MIMAT0000527	mmu-miR-16-5p	Irgq	210146	ENSMUSG00000041037	HITS-CLIP	Functional MTI (Weak)	23597149	validated
mirtarbase	MIMAT0000527	mmu-miR-16-5p	Irgq	210146	ENSMUSG00000041037	HITS-CLIP	Functional MTI (Weak)	23142080	validated
mirtarbase	MIMAT0000527	mmu-miR-16-5p	Irgq	210146	ENSMUSG00000041037	HITS-CLIP	Functional MTI (Weak)	21258322	validated
mirtarbase	MIMAT0000527	mmu-miR-16-5p	Irgq	210146	ENSMUSG00000041037	HITS-CLIP	Functional MTI (Weak)	19536157	validated
tarbase	MIMAT0000527	mmu-miR-16-5p	Irgq	210146	ENSMUSG00000041037	Degradome sequencing	positive		validated
tarbase	MIMAT0000527	mmu-miR-16-5p	Isca2	74316	ENSMUSG00000021241	Degradome sequencing	positive		validated
tarbase	MIMAT0000527	mmu-miR-16-5p	Ist1	71955	ENSMUSG00000031729	Degradome sequencing//Degradome sequencing//Degradome sequencing	positive		validated
tarbase	MIMAT0000527	mmu-miR-16-5p	Itga4	16401	ENSMUSG00000027009	Degradome sequencing	positive		validated
mirtarbase	MIMAT0000527	mmu-miR-16-5p	Itgav	16410	ENSMUSG00000027087	HITS-CLIP	Functional MTI (Weak)	23597149	validated
tarbase	MIMAT0000527	mmu-miR-16-5p	Itgb1	16412	ENSMUSG00000025809	Degradome sequencing	positive		validated
tarbase	MIMAT0000527	mmu-miR-16-5p	Itgb2	16414	ENSMUSG00000000290	Degradome sequencing//Degradome sequencing	positive		validated
tarbase	MIMAT0000527	mmu-miR-16-5p	Itgb8		ENSMUSG00000025321	Degradome sequencing	positive		validated
tarbase	MIMAT0000527	mmu-miR-16-5p	Itih5	209378	ENSMUSG00000025780	Degradome sequencing	positive		validated
tarbase	MIMAT0000527	mmu-miR-16-5p	Itm2b	16432	ENSMUSG00000022108	Degradome sequencing//Degradome sequencing//Degradome sequencing//Degradome sequencing	positive		validated
tarbase	MIMAT0000527	mmu-miR-16-5p	Itpkc	233011	ENSMUSG00000003752	Degradome sequencing	positive		validated
tarbase	MIMAT0000527	mmu-miR-16-5p	Itpr1	16438	ENSMUSG00000030102	Degradome sequencing//Degradome sequencing//Degradome sequencing	positive		validated
tarbase	MIMAT0000527	mmu-miR-16-5p	Itsn2	20403	ENSMUSG00000020640	Degradome sequencing	positive		validated
tarbase	MIMAT0000527	mmu-miR-16-5p	Ivns1abp	117198	ENSMUSG00000023150	Degradome sequencing	positive		validated
tarbase	MIMAT0000527	mmu-miR-16-5p	Jade1	269424	ENSMUSG00000025764	Degradome sequencing	positive		validated
mirtarbase	MIMAT0000527	mmu-miR-16-5p	Jag1	16449	ENSMUSG00000027276	GFP reporter assay//In situ hybridization//Northern blot//qRT-PCR//Western blot	Functional MTI	20962322	validated
tarbase	MIMAT0000527	mmu-miR-16-5p	Jag2	16450	ENSMUSG00000002799	Degradome sequencing	positive		validated
tarbase	MIMAT0000527	mmu-miR-16-5p	Jak1	16451	ENSMUSG00000028530	Degradome sequencing//Degradome sequencing	positive		validated
tarbase	MIMAT0000527	mmu-miR-16-5p	Jak2	16452	ENSMUSG00000024789	Degradome sequencing//Degradome sequencing	positive		validated
tarbase	MIMAT0000527	mmu-miR-16-5p	Jam3	83964	ENSMUSG00000031990	Degradome sequencing	positive		validated
tarbase	MIMAT0000527	mmu-miR-16-5p	Jarid2	16468	ENSMUSG00000038518	Degradome sequencing//Degradome sequencing//Degradome sequencing	positive		validated
tarbase	MIMAT0000527	mmu-miR-16-5p	Jcad	240185	ENSMUSG00000033960	Degradome sequencing	positive		validated
tarbase	MIMAT0000527	mmu-miR-16-5p	Jmjd1c	108829	ENSMUSG00000037876	Degradome sequencing	positive		validated
mirtarbase	MIMAT0000527	mmu-miR-16-5p	Jun	16476	ENSMUSG00000052684	GFP reporter assay//In situ hybridization//Northern blot//qRT-PCR//Western blot	Functional MTI	20962322	validated
tarbase	MIMAT0000527	mmu-miR-16-5p	Junb	16477	ENSMUSG00000052837	Degradome sequencing//Degradome sequencing	positive		validated
tarbase	MIMAT0000527	mmu-miR-16-5p	Kank3	80880	ENSMUSG00000042099	Degradome sequencing	positive		validated
tarbase	MIMAT0000527	mmu-miR-16-5p	Kat14	228714	ENSMUSG00000027425	Degradome sequencing	positive		validated
tarbase	MIMAT0000527	mmu-miR-16-5p	Kat2b	18519	ENSMUSG00000000708	Degradome sequencing	positive		validated
tarbase	MIMAT0000527	mmu-miR-16-5p	Kat6b	54169	ENSMUSG00000021767	Degradome sequencing	positive		validated
tarbase	MIMAT0000527	mmu-miR-16-5p	Kat7	217127	ENSMUSG00000038909	Degradome sequencing//Degradome sequencing	positive		validated
tarbase	MIMAT0000527	mmu-miR-16-5p	Kbtbd11	74901	ENSMUSG00000055675	Degradome sequencing	positive		validated
tarbase	MIMAT0000527	mmu-miR-16-5p	Kbtbd2	210973	ENSMUSG00000059486	Degradome sequencing//Degradome sequencing	positive		validated
tarbase	MIMAT0000527	mmu-miR-16-5p	Kcna1		ENSMUSG00000047976	Degradome sequencing	positive		validated
tarbase	MIMAT0000527	mmu-miR-16-5p	Kcna6	16494	ENSMUSG00000038077	Degradome sequencing	positive		validated
tarbase	MIMAT0000527	mmu-miR-16-5p	Kcnc4	99738	ENSMUSG00000027895	Degradome sequencing	positive		validated
tarbase	MIMAT0000527	mmu-miR-16-5p	Kcnf1	382571	ENSMUSG00000051726	Degradome sequencing	positive		validated
tarbase	MIMAT0000527	mmu-miR-16-5p	Kcnh3	16512	ENSMUSG00000037579	Degradome sequencing	positive		validated
tarbase	MIMAT0000527	mmu-miR-16-5p	Kcnj10	16513	ENSMUSG00000044708	Degradome sequencing	positive		validated
tarbase	MIMAT0000527	mmu-miR-16-5p	Kcnn4	16534	ENSMUSG00000054342	Degradome sequencing//Degradome sequencing	positive		validated
tarbase	MIMAT0000527	mmu-miR-16-5p	Kctd12	239217	ENSMUSG00000098557	Degradome sequencing	positive		validated
tarbase	MIMAT0000527	mmu-miR-16-5p	Kctd13	233877	ENSMUSG00000030685	Degradome sequencing	positive		validated
tarbase	MIMAT0000527	mmu-miR-16-5p	Kdm3a	104263	ENSMUSG00000053470	Degradome sequencing	positive		validated
tarbase	MIMAT0000527	mmu-miR-16-5p	Kdm5b	75605	ENSMUSG00000042207	Degradome sequencing//Degradome sequencing	positive		validated
tarbase	MIMAT0000527	mmu-miR-16-5p	Kdsr	70750	ENSMUSG00000009905	Degradome sequencing//Degradome sequencing//Degradome sequencing	positive		validated
tarbase	MIMAT0000527	mmu-miR-16-5p	Khsrp	16549	ENSMUSG00000007670	Degradome sequencing	positive		validated
tarbase	MIMAT0000527	mmu-miR-16-5p	Kif1b	16561	ENSMUSG00000063077	Degradome sequencing	positive		validated
tarbase	MIMAT0000527	mmu-miR-16-5p	Kif21a	16564	ENSMUSG00000022629	Degradome sequencing	positive		validated
tarbase	MIMAT0000527	mmu-miR-16-5p	Kif21b	16565	ENSMUSG00000041642	Degradome sequencing	positive		validated
tarbase	MIMAT0000527	mmu-miR-16-5p	Kif23	71819	ENSMUSG00000032254	Degradome sequencing//Degradome sequencing	positive		validated
tarbase	MIMAT0000527	mmu-miR-16-5p	Kif5a	16572	ENSMUSG00000074657	Degradome sequencing	positive		validated
tarbase	MIMAT0000527	mmu-miR-16-5p	Kif5b	16573	ENSMUSG00000006740	Degradome sequencing//Degradome sequencing//Degradome sequencing//Degradome sequencing	positive		validated
tarbase	MIMAT0000527	mmu-miR-16-5p	Kif5c	16574	ENSMUSG00000026764	Degradome sequencing	positive		validated
mirtarbase	MIMAT0000527	mmu-miR-16-5p	Klc1	16593	ENSMUSG00000021288	HITS-CLIP	Functional MTI (Weak)	23597149	validated
mirtarbase	MIMAT0000527	mmu-miR-16-5p	Klc1	16593	ENSMUSG00000021288	HITS-CLIP	Functional MTI (Weak)	21258322	validated
tarbase	MIMAT0000527	mmu-miR-16-5p	Klc1	16593	ENSMUSG00000021288	Degradome sequencing	positive		validated
tarbase	MIMAT0000527	mmu-miR-16-5p	Klf6	23849	ENSMUSG00000000078	Degradome sequencing//Degradome sequencing	positive		validated
tarbase	MIMAT0000527	mmu-miR-16-5p	Klhdc7a		ENSMUSG00000078234	Degradome sequencing	positive		validated
tarbase	MIMAT0000527	mmu-miR-16-5p	Klhl2	77113	ENSMUSG00000031605	Degradome sequencing//Degradome sequencing//Degradome sequencing	positive		validated
tarbase	MIMAT0000527	mmu-miR-16-5p	Klhl42	232539	ENSMUSG00000040102	Degradome sequencing//Degradome sequencing//Degradome sequencing	positive		validated
tarbase	MIMAT0000527	mmu-miR-16-5p	Klhl9	242521	ENSMUSG00000070923	Degradome sequencing//Degradome sequencing//Degradome sequencing	positive		validated
tarbase	MIMAT0000527	mmu-miR-16-5p	Kmt2b	75410	ENSMUSG00000006307	Degradome sequencing//Degradome sequencing	positive		validated
tarbase	MIMAT0000527	mmu-miR-16-5p	Kmt2c	231051	ENSMUSG00000038056	Degradome sequencing//Degradome sequencing//Degradome sequencing	positive		validated
tarbase	MIMAT0000527	mmu-miR-16-5p	Kmt2d	381022	ENSMUSG00000048154	Degradome sequencing//Degradome sequencing	positive		validated
tarbase	MIMAT0000527	mmu-miR-16-5p	Kmt2e	69188	ENSMUSG00000029004	Degradome sequencing//Degradome sequencing	positive		validated
tarbase	MIMAT0000527	mmu-miR-16-5p	Kmt5b	225888	ENSMUSG00000045098	Degradome sequencing//Degradome sequencing//Degradome sequencing	positive		validated
tarbase	MIMAT0000527	mmu-miR-16-5p	Knop1	66356	ENSMUSG00000030980	Degradome sequencing//Degradome sequencing//Degradome sequencing	positive		validated
tarbase	MIMAT0000527	mmu-miR-16-5p	Kpna1	16646	ENSMUSG00000022905	Degradome sequencing//Degradome sequencing//Degradome sequencing//Degradome sequencing//Degradome sequencing	positive		validated
tarbase	MIMAT0000527	mmu-miR-16-5p	Kpna3	16648	ENSMUSG00000021929	Degradome sequencing//Degradome sequencing	positive		validated
tarbase	MIMAT0000527	mmu-miR-16-5p	Kpnb1	16211	ENSMUSG00000001440	Degradome sequencing//Degradome sequencing//Degradome sequencing	positive		validated
tarbase	MIMAT0000527	mmu-miR-16-5p	Krt222	268481	ENSMUSG00000035849	Degradome sequencing	positive		validated
tarbase	MIMAT0000527	mmu-miR-16-5p	Kyat3	229905	ENSMUSG00000040213	Degradome sequencing//Degradome sequencing//Degradome sequencing//Degradome sequencing	positive		validated
tarbase	MIMAT0000527	mmu-miR-16-5p	Lamc1	226519	ENSMUSG00000026478	Degradome sequencing//Degradome sequencing//Degradome sequencing	positive		validated
tarbase	MIMAT0000527	mmu-miR-16-5p	Larp4b	217980	ENSMUSG00000033499	Degradome sequencing	positive		validated
tarbase	MIMAT0000527	mmu-miR-16-5p	Lars2	102436	ENSMUSG00000035202	Degradome sequencing	positive		validated
tarbase	MIMAT0000527	mmu-miR-16-5p	Lats1	16798	ENSMUSG00000040021	Degradome sequencing//Degradome sequencing//Degradome sequencing//Degradome sequencing	positive		validated
tarbase	MIMAT0000527	mmu-miR-16-5p	Lats2	50523	ENSMUSG00000021959	Degradome sequencing	positive		validated
tarbase	MIMAT0000527	mmu-miR-16-5p	Lax1	240754	ENSMUSG00000051998	Degradome sequencing	positive		validated
tarbase	MIMAT0000527	mmu-miR-16-5p	Lbr	98386	ENSMUSG00000004880	Degradome sequencing//Degradome sequencing	positive		validated
tarbase	MIMAT0000527	mmu-miR-16-5p	Lcorl	209707	ENSMUSG00000015882	Degradome sequencing//Degradome sequencing	positive		validated
tarbase	MIMAT0000527	mmu-miR-16-5p	Lcp2	16822	ENSMUSG00000002699	Degradome sequencing//Degradome sequencing	positive		validated
tarbase	MIMAT0000527	mmu-miR-16-5p	Ldlrap1	100017	ENSMUSG00000037295	Degradome sequencing//Degradome sequencing	positive		validated
tarbase	MIMAT0000527	mmu-miR-16-5p	Leng8	232798	ENSMUSG00000035545	Degradome sequencing	positive		validated
tarbase	MIMAT0000527	mmu-miR-16-5p	Letm1	56384	ENSMUSG00000005299	Degradome sequencing	positive		validated
tarbase	MIMAT0000527	mmu-miR-16-5p	Lfng	16848	ENSMUSG00000029570	Degradome sequencing//Degradome sequencing	positive		validated
tarbase	MIMAT0000527	mmu-miR-16-5p	Lifr	16880	ENSMUSG00000054263	Degradome sequencing//Degradome sequencing	positive		validated
tarbase	MIMAT0000527	mmu-miR-16-5p	Limk2	16886	ENSMUSG00000020451	Degradome sequencing	positive		validated
tarbase	MIMAT0000527	mmu-miR-16-5p	Lims1	110829	ENSMUSG00000019920	Degradome sequencing//Degradome sequencing	positive		validated
tarbase	MIMAT0000527	mmu-miR-16-5p	Lipe	16890	ENSMUSG00000003123	Degradome sequencing	positive		validated
tarbase	MIMAT0000527	mmu-miR-16-5p	Llgl1	16897	ENSMUSG00000020536	Degradome sequencing	positive		validated
tarbase	MIMAT0000527	mmu-miR-16-5p	Lman2	66890	ENSMUSG00000021484	Degradome sequencing//Degradome sequencing	positive		validated
tarbase	MIMAT0000527	mmu-miR-16-5p	Lmtk2	231876	ENSMUSG00000038970	Degradome sequencing	positive		validated
tarbase	MIMAT0000527	mmu-miR-16-5p	Lnpep	240028	ENSMUSG00000023845	Degradome sequencing//Degradome sequencing	positive		validated
mirtarbase	MIMAT0000527	mmu-miR-16-5p	Lpcat2b	70902	ENSMUSG00000033794	HITS-CLIP	Functional MTI (Weak)	21258322	validated
tarbase	MIMAT0000527	mmu-miR-16-5p	Lpin1	14245	ENSMUSG00000020593	Degradome sequencing	positive		validated
tarbase	MIMAT0000527	mmu-miR-16-5p	Lpin2	64898	ENSMUSG00000024052	Degradome sequencing//Degradome sequencing//Degradome sequencing	positive		validated
tarbase	MIMAT0000527	mmu-miR-16-5p	Lrba	80877	ENSMUSG00000028080	Degradome sequencing	positive		validated
tarbase	MIMAT0000527	mmu-miR-16-5p	Lrch1	380916	ENSMUSG00000068015	Degradome sequencing	positive		validated
tarbase	MIMAT0000527	mmu-miR-16-5p	Lrfn4	225875	ENSMUSG00000045045	Degradome sequencing	positive		validated
tarbase	MIMAT0000527	mmu-miR-16-5p	Lrig1	16206	ENSMUSG00000030029	Degradome sequencing//Degradome sequencing//Degradome sequencing	positive		validated
tarbase	MIMAT0000527	mmu-miR-16-5p	Lrig2	269473	ENSMUSG00000032913	Degradome sequencing	positive		validated
tarbase	MIMAT0000527	mmu-miR-16-5p	Lrp6	16974	ENSMUSG00000030201	Degradome sequencing//Degradome sequencing//Degradome sequencing	positive		validated
tarbase	MIMAT0000527	mmu-miR-16-5p	Lrpap1	16976	ENSMUSG00000029103	Degradome sequencing	positive		validated
tarbase	MIMAT0000527	mmu-miR-16-5p	Lrrc28	67867	ENSMUSG00000030556	Degradome sequencing	positive		validated
tarbase	MIMAT0000527	mmu-miR-16-5p	Lrrc32	434215	ENSMUSG00000090958	Degradome sequencing//Degradome sequencing	positive		validated
tarbase	MIMAT0000527	mmu-miR-16-5p	Lrrc40	67144	ENSMUSG00000063052	Degradome sequencing	positive		validated
tarbase	MIMAT0000527	mmu-miR-16-5p	Lrrc41	230654	ENSMUSG00000028703	Degradome sequencing	positive		validated
tarbase	MIMAT0000527	mmu-miR-16-5p	Lrrc58	320184	ENSMUSG00000034158	Degradome sequencing//Degradome sequencing	positive		validated
tarbase	MIMAT0000527	mmu-miR-16-5p	Lrrc59	98238	ENSMUSG00000020869	Degradome sequencing	positive		validated
tarbase	MIMAT0000527	mmu-miR-16-5p	Lrrc8c	100604	ENSMUSG00000054720	Degradome sequencing	positive		validated
tarbase	MIMAT0000527	mmu-miR-16-5p	Lrrtm4	243499	ENSMUSG00000052581	Degradome sequencing	positive		validated
tarbase	MIMAT0000527	mmu-miR-16-5p	Lsamp	268890	ENSMUSG00000061080	Degradome sequencing	positive		validated
tarbase	MIMAT0000527	mmu-miR-16-5p	Lsm11	72290	ENSMUSG00000044847	Degradome sequencing	positive		validated
tarbase	MIMAT0000527	mmu-miR-16-5p	Lsm14a	67070	ENSMUSG00000066568	Degradome sequencing//Degradome sequencing	positive		validated
tarbase	MIMAT0000527	mmu-miR-16-5p	Lsm14b	241846	ENSMUSG00000039108	Degradome sequencing	positive		validated
tarbase	MIMAT0000527	mmu-miR-16-5p	Ltb	16994	ENSMUSG00000024399	Degradome sequencing//Degradome sequencing	positive		validated
tarbase	MIMAT0000527	mmu-miR-16-5p	Ltbp3	16998	ENSMUSG00000024940	Degradome sequencing	positive		validated
tarbase	MIMAT0000527	mmu-miR-16-5p	Ltn1	78913	ENSMUSG00000052299	Degradome sequencing	positive		validated
tarbase	MIMAT0000527	mmu-miR-16-5p	Lurap1		ENSMUSG00000028701	Degradome sequencing	positive		validated
tarbase	MIMAT0000527	mmu-miR-16-5p	Ly6a	110454	ENSMUSG00000075602	Degradome sequencing//Degradome sequencing	positive		validated
tarbase	MIMAT0000527	mmu-miR-16-5p	Ly6e	17069	ENSMUSG00000022587	Degradome sequencing//Degradome sequencing//Degradome sequencing//Degradome sequencing//Degradome sequencing	positive		validated
tarbase	MIMAT0000527	mmu-miR-16-5p	Lynx1	23936	ENSMUSG00000022594	Degradome sequencing	positive		validated
tarbase	MIMAT0000527	mmu-miR-16-5p	Lyst	17101	ENSMUSG00000019726	Degradome sequencing	positive		validated
tarbase	MIMAT0000527	mmu-miR-16-5p	Lzts1	211134	ENSMUSG00000036306	Degradome sequencing	positive		validated
tarbase	MIMAT0000527	mmu-miR-16-5p	Macf1	11426	ENSMUSG00000028649	Degradome sequencing//Degradome sequencing//Degradome sequencing	positive		validated
tarbase	MIMAT0000527	mmu-miR-16-5p	Madd	228355	ENSMUSG00000040687	Degradome sequencing	positive		validated
tarbase	MIMAT0000527	mmu-miR-16-5p	Maf		ENSMUSG00000055435	Degradome sequencing	positive		validated
tarbase	MIMAT0000527	mmu-miR-16-5p	Maged1	94275	ENSMUSG00000025151	Degradome sequencing	positive		validated
tarbase	MIMAT0000527	mmu-miR-16-5p	Magt1	67075	ENSMUSG00000031232	Degradome sequencing//Degradome sequencing//Degradome sequencing	positive		validated
tarbase	MIMAT0000527	mmu-miR-16-5p	Maml1	103806	ENSMUSG00000050567	Degradome sequencing//Degradome sequencing	positive		validated
tarbase	MIMAT0000527	mmu-miR-16-5p	Man2a1		ENSMUSG00000024085	Degradome sequencing	positive		validated
tarbase	MIMAT0000527	mmu-miR-16-5p	Man2a2	140481	ENSMUSG00000038886	Degradome sequencing	positive		validated
tarbase	MIMAT0000527	mmu-miR-16-5p	Man2b1	17159	ENSMUSG00000005142	Degradome sequencing//Degradome sequencing	positive		validated
tarbase	MIMAT0000527	mmu-miR-16-5p	Map1a	17754	ENSMUSG00000027254	Degradome sequencing	positive		validated
tarbase	MIMAT0000527	mmu-miR-16-5p	Map1b	17755	ENSMUSG00000052727	Degradome sequencing	positive		validated
tarbase	MIMAT0000527	mmu-miR-16-5p	Map1lc3b	67443	ENSMUSG00000031812	Degradome sequencing	positive		validated
tarbase	MIMAT0000527	mmu-miR-16-5p	Map2	17756	ENSMUSG00000015222	Degradome sequencing	positive		validated
tarbase	MIMAT0000527	mmu-miR-16-5p	Map3k2	26405	ENSMUSG00000024383	Degradome sequencing//Degradome sequencing//Degradome sequencing	positive		validated
tarbase	MIMAT0000527	mmu-miR-16-5p	Map4	17758	ENSMUSG00000032479	Degradome sequencing	positive		validated
tarbase	MIMAT0000527	mmu-miR-16-5p	Mapk1	26413	ENSMUSG00000063358	Degradome sequencing//Degradome sequencing//Degradome sequencing	positive		validated
tarbase	MIMAT0000527	mmu-miR-16-5p	Mapk1ip1	69546	ENSMUSG00000041775	Degradome sequencing	positive		validated
tarbase	MIMAT0000527	mmu-miR-16-5p	Mapk1ip1l	218975	ENSMUSG00000021840	Degradome sequencing//Degradome sequencing//Degradome sequencing	positive		validated
tarbase	MIMAT0000527	mmu-miR-16-5p	Mapk8	26419	ENSMUSG00000021936	Degradome sequencing	positive		validated
tarbase	MIMAT0000527	mmu-miR-16-5p	Mapk8ip2		ENSMUSG00000022619	Degradome sequencing	positive		validated
mirtarbase	MIMAT0000527	mmu-miR-16-5p	Mapkap1	227743	ENSMUSG00000038696	HITS-CLIP	Functional MTI (Weak)	23597149	validated
mirtarbase	MIMAT0000527	mmu-miR-16-5p	Mapkap1	227743	ENSMUSG00000038696	HITS-CLIP	Functional MTI (Weak)	21258322	validated
tarbase	MIMAT0000527	mmu-miR-16-5p	Mapkapk3	102626	ENSMUSG00000032577	Degradome sequencing	positive		validated
tarbase	MIMAT0000527	mmu-miR-16-5p	Marcksl1	17357	ENSMUSG00000047945	Degradome sequencing	positive		validated
tarbase	MIMAT0000527	mmu-miR-16-5p	Marf1	223989	ENSMUSG00000060657	Degradome sequencing//Degradome sequencing//Degradome sequencing	positive		validated
tarbase	MIMAT0000527	mmu-miR-16-5p	Mark3	17169	ENSMUSG00000007411	Degradome sequencing//Degradome sequencing	positive		validated
tarbase	MIMAT0000527	mmu-miR-16-5p	Mat2a	232087	ENSMUSG00000053907	Degradome sequencing	positive		validated
tarbase	MIMAT0000527	mmu-miR-16-5p	Matr3		ENSMUSG00000037236	Degradome sequencing	positive		validated
tarbase	MIMAT0000527	mmu-miR-16-5p	Mbd5	109241	ENSMUSG00000036792	Degradome sequencing	positive		validated
tarbase	MIMAT0000527	mmu-miR-16-5p	Mbnl1	56758	ENSMUSG00000027763	Degradome sequencing//Degradome sequencing	positive		validated
tarbase	MIMAT0000527	mmu-miR-16-5p	Mcat	223722	ENSMUSG00000048755	Degradome sequencing//Degradome sequencing	positive		validated
tarbase	MIMAT0000527	mmu-miR-16-5p	Mcf2l	17207	ENSMUSG00000031442	Degradome sequencing//Degradome sequencing	positive		validated
tarbase	MIMAT0000527	mmu-miR-16-5p	Mcl1	17210	ENSMUSG00000038612	Degradome sequencing//Degradome sequencing//Degradome sequencing	positive		validated
tarbase	MIMAT0000527	mmu-miR-16-5p	Mcm3	17215	ENSMUSG00000041859	Degradome sequencing	positive		validated
tarbase	MIMAT0000527	mmu-miR-16-5p	Mcm5	17218	ENSMUSG00000005410	Degradome sequencing	positive		validated
tarbase	MIMAT0000527	mmu-miR-16-5p	Mdfic	16543	ENSMUSG00000041390	Degradome sequencing	positive		validated
tarbase	MIMAT0000527	mmu-miR-16-5p	Mdh1	17449	ENSMUSG00000020321	Degradome sequencing//Degradome sequencing//Degradome sequencing	positive		validated
mirtarbase	MIMAT0000527	mmu-miR-16-5p	Mdm4	17248	ENSMUSG00000054387	GFP reporter assay//In situ hybridization//Northern blot//qRT-PCR//Western blot	Functional MTI	20962322	validated
tarbase	MIMAT0000527	mmu-miR-16-5p	Mdm4	17248	ENSMUSG00000054387	Degradome sequencing//Degradome sequencing	positive		validated
tarbase	MIMAT0000527	mmu-miR-16-5p	Med1	19014	ENSMUSG00000018160	Degradome sequencing//Degradome sequencing	positive		validated
tarbase	MIMAT0000527	mmu-miR-16-5p	Med13	327987	ENSMUSG00000034297	Degradome sequencing//Degradome sequencing	positive		validated
tarbase	MIMAT0000527	mmu-miR-16-5p	Med20	56771	ENSMUSG00000092558	Degradome sequencing	positive		validated
tarbase	MIMAT0000527	mmu-miR-16-5p	Med21	108098	ENSMUSG00000030291	Degradome sequencing	positive		validated
tarbase	MIMAT0000527	mmu-miR-16-5p	Mepce	231803	ENSMUSG00000029726	Degradome sequencing	positive		validated
tarbase	MIMAT0000527	mmu-miR-16-5p	Mesd	67943	ENSMUSG00000038503	Degradome sequencing	positive		validated
tarbase	MIMAT0000527	mmu-miR-16-5p	Metap1	75624	ENSMUSG00000005813	Degradome sequencing//Degradome sequencing	positive		validated
tarbase	MIMAT0000527	mmu-miR-16-5p	Mettl9	59052	ENSMUSG00000030876	Degradome sequencing	positive		validated
tarbase	MIMAT0000527	mmu-miR-16-5p	Mex3c	240396	ENSMUSG00000037253	Degradome sequencing//Degradome sequencing	positive		validated
tarbase	MIMAT0000527	mmu-miR-16-5p	Mfap3l	71306	ENSMUSG00000031647	Degradome sequencing	positive		validated
tarbase	MIMAT0000527	mmu-miR-16-5p	Mff	75734	ENSMUSG00000026150	Degradome sequencing	positive		validated
tarbase	MIMAT0000527	mmu-miR-16-5p	Mfn2	170731	ENSMUSG00000029020	Degradome sequencing//Degradome sequencing//Degradome sequencing//Degradome sequencing//Degradome sequencing	positive		validated
tarbase	MIMAT0000527	mmu-miR-16-5p	Mfsd14a	15247	ENSMUSG00000089911	Degradome sequencing//Degradome sequencing	positive		validated
tarbase	MIMAT0000527	mmu-miR-16-5p	Mfsd2a	76574	ENSMUSG00000028655	Degradome sequencing	positive		validated
tarbase	MIMAT0000527	mmu-miR-16-5p	Mfsd5	106073	ENSMUSG00000045665	Degradome sequencing	positive		validated
tarbase	MIMAT0000527	mmu-miR-16-5p	Mga	29808	ENSMUSG00000033943	Degradome sequencing//Degradome sequencing//Degradome sequencing	positive		validated
tarbase	MIMAT0000527	mmu-miR-16-5p	Mgat1	17308	ENSMUSG00000020346	Degradome sequencing//Degradome sequencing//Degradome sequencing	positive		validated
tarbase	MIMAT0000527	mmu-miR-16-5p	Mgat3	17309	ENSMUSG00000042428	Degradome sequencing	positive		validated
tarbase	MIMAT0000527	mmu-miR-16-5p	Mgat4a	269181	ENSMUSG00000026110	Degradome sequencing	positive		validated
tarbase	MIMAT0000527	mmu-miR-16-5p	Mgat4b	103534	ENSMUSG00000036620	Degradome sequencing	positive		validated
tarbase	MIMAT0000527	mmu-miR-16-5p	Mib1	225164	ENSMUSG00000024294	Degradome sequencing	positive		validated
tarbase	MIMAT0000527	mmu-miR-16-5p	Mief1	239555	ENSMUSG00000022412	Degradome sequencing//Degradome sequencing//Degradome sequencing	positive		validated
tarbase	MIMAT0000527	mmu-miR-16-5p	Mindy2	235461	ENSMUSG00000042444	Degradome sequencing	positive		validated
tarbase	MIMAT0000527	mmu-miR-16-5p	Mink1	50932	ENSMUSG00000020827	Degradome sequencing//Degradome sequencing	positive		validated
tarbase	MIMAT0000527	mmu-miR-16-5p	Mkks	59030	ENSMUSG00000027274	Degradome sequencing	positive		validated
tarbase	MIMAT0000527	mmu-miR-16-5p	Mknk1	17346	ENSMUSG00000028708	Degradome sequencing//Degradome sequencing	positive		validated
tarbase	MIMAT0000527	mmu-miR-16-5p	Mkrn3	22652	ENSMUSG00000070527	Degradome sequencing	positive		validated
tarbase	MIMAT0000527	mmu-miR-16-5p	Mlf2	30853	ENSMUSG00000030120	Degradome sequencing//Degradome sequencing	positive		validated
tarbase	MIMAT0000527	mmu-miR-16-5p	Mllt10	17354	ENSMUSG00000026743	Degradome sequencing	positive		validated
tarbase	MIMAT0000527	mmu-miR-16-5p	Mlxip	208104	ENSMUSG00000038342	Degradome sequencing	positive		validated
tarbase	MIMAT0000527	mmu-miR-16-5p	Mlxipl	58805	ENSMUSG00000005373	Degradome sequencing	positive		validated
tarbase	MIMAT0000527	mmu-miR-16-5p	Mmd	67468	ENSMUSG00000003948	Degradome sequencing//Degradome sequencing//Degradome sequencing//Degradome sequencing	positive		validated
tarbase	MIMAT0000527	mmu-miR-16-5p	Mmp19	58223	ENSMUSG00000025355	Degradome sequencing	positive		validated
tarbase	MIMAT0000527	mmu-miR-16-5p	Mmrn2	105450	ENSMUSG00000041445	Degradome sequencing	positive		validated
tarbase	MIMAT0000527	mmu-miR-16-5p	Mms22l	212377	ENSMUSG00000045751	Degradome sequencing	positive		validated
tarbase	MIMAT0000527	mmu-miR-16-5p	Mmut	17850	ENSMUSG00000023921	Degradome sequencing	positive		validated
tarbase	MIMAT0000527	mmu-miR-16-5p	Mob1a	232157	ENSMUSG00000043131	Degradome sequencing	positive		validated
tarbase	MIMAT0000527	mmu-miR-16-5p	Mob3b	214944	ENSMUSG00000073910	Degradome sequencing	positive		validated
tarbase	MIMAT0000527	mmu-miR-16-5p	Mob4	19070	ENSMUSG00000025979	Degradome sequencing//Degradome sequencing	positive		validated
tarbase	MIMAT0000527	mmu-miR-16-5p	Mog	17441	ENSMUSG00000076439	Degradome sequencing	positive		validated
tarbase	MIMAT0000527	mmu-miR-16-5p	Morc2a	74522	ENSMUSG00000034543	Degradome sequencing	positive		validated
tarbase	MIMAT0000527	mmu-miR-16-5p	Mosmo	233812	ENSMUSG00000046096	Degradome sequencing	positive		validated
tarbase	MIMAT0000527	mmu-miR-16-5p	Mphosph6	68533	ENSMUSG00000031843	Degradome sequencing	positive		validated
tarbase	MIMAT0000527	mmu-miR-16-5p	Mphosph9	269702	ENSMUSG00000038126	Degradome sequencing//Degradome sequencing	positive		validated
tarbase	MIMAT0000527	mmu-miR-16-5p	Mpp6	56524	ENSMUSG00000038388	Degradome sequencing//Degradome sequencing	positive		validated
tarbase	MIMAT0000527	mmu-miR-16-5p	Mrpl1	94061	ENSMUSG00000029486	Degradome sequencing	positive		validated
tarbase	MIMAT0000527	mmu-miR-16-5p	Mrpl17	27397	ENSMUSG00000030879	Degradome sequencing//Degradome sequencing//Degradome sequencing	positive		validated
tarbase	MIMAT0000527	mmu-miR-16-5p	Mrpl20		ENSMUSG00000029066	Degradome sequencing	positive		validated
tarbase	MIMAT0000527	mmu-miR-16-5p	Mrpl28	68611	ENSMUSG00000024181	Degradome sequencing	positive		validated
tarbase	MIMAT0000527	mmu-miR-16-5p	Mrpl32		ENSMUSG00000015672	Degradome sequencing//Degradome sequencing	positive		validated
tarbase	MIMAT0000527	mmu-miR-16-5p	Mrpl44	69163	ENSMUSG00000026248	Degradome sequencing//Degradome sequencing	positive		validated
tarbase	MIMAT0000527	mmu-miR-16-5p	Mrps6	121022	ENSMUSG00000039680	Degradome sequencing//Degradome sequencing	positive		validated
tarbase	MIMAT0000527	mmu-miR-16-5p	Msh6	17688	ENSMUSG00000005370	Degradome sequencing	positive		validated
tarbase	MIMAT0000527	mmu-miR-16-5p	Msi2	76626	ENSMUSG00000069769	Degradome sequencing	positive		validated
tarbase	MIMAT0000527	mmu-miR-16-5p	Msl1	74026	ENSMUSG00000052915	Degradome sequencing//Degradome sequencing//Degradome sequencing	positive		validated
tarbase	MIMAT0000527	mmu-miR-16-5p	Mtf1	17764	ENSMUSG00000028890	Degradome sequencing	positive		validated
tarbase	MIMAT0000527	mmu-miR-16-5p	Mthfd1	108156	ENSMUSG00000021048	Degradome sequencing//Degradome sequencing	positive		validated
tarbase	MIMAT0000527	mmu-miR-16-5p	Mthfd1l	270685	ENSMUSG00000040675	Degradome sequencing//Degradome sequencing	positive		validated
tarbase	MIMAT0000527	mmu-miR-16-5p	Mtmr3	74302	ENSMUSG00000034354	Degradome sequencing//Degradome sequencing	positive		validated
tarbase	MIMAT0000527	mmu-miR-16-5p	Mtmr4	170749	ENSMUSG00000018401	Degradome sequencing	positive		validated
tarbase	MIMAT0000527	mmu-miR-16-5p	Mtor	56717	ENSMUSG00000028991	Degradome sequencing//Degradome sequencing	positive		validated
tarbase	MIMAT0000527	mmu-miR-16-5p	Mtpap	67440	ENSMUSG00000024234	Degradome sequencing	positive		validated
tarbase	MIMAT0000527	mmu-miR-16-5p	Mtpn	14489	ENSMUSG00000029840	Degradome sequencing	positive		validated
tarbase	MIMAT0000527	mmu-miR-16-5p	Mtx2		ENSMUSG00000027099	Degradome sequencing	positive		validated
tarbase	MIMAT0000527	mmu-miR-16-5p	Mtx3	382793	ENSMUSG00000021704	Degradome sequencing	positive		validated
tarbase	MIMAT0000527	mmu-miR-16-5p	Mug2	17837	ENSMUSG00000030131	Degradome sequencing	positive		validated
tarbase	MIMAT0000527	mmu-miR-16-5p	Myb	17863	ENSMUSG00000019982	Degradome sequencing//Degradome sequencing	positive		validated
tarbase	MIMAT0000527	mmu-miR-16-5p	Mybl1	17864	ENSMUSG00000025912	Degradome sequencing	positive		validated
tarbase	MIMAT0000527	mmu-miR-16-5p	Mylk	107589	ENSMUSG00000022836	Degradome sequencing	positive		validated
tarbase	MIMAT0000527	mmu-miR-16-5p	Myo10	17909	ENSMUSG00000022272	Degradome sequencing	positive		validated
tarbase	MIMAT0000527	mmu-miR-16-5p	Myo5a	17918	ENSMUSG00000034593	Degradome sequencing	positive		validated
tarbase	MIMAT0000527	mmu-miR-16-5p	Myorg	329828	ENSMUSG00000046312	Degradome sequencing//Degradome sequencing	positive		validated
tarbase	MIMAT0000527	mmu-miR-16-5p	N4bp1	80750	ENSMUSG00000031652	Degradome sequencing//Degradome sequencing//Degradome sequencing	positive		validated
tarbase	MIMAT0000527	mmu-miR-16-5p	N4bp2	333789	ENSMUSG00000037795	Degradome sequencing//Degradome sequencing	positive		validated
tarbase	MIMAT0000527	mmu-miR-16-5p	Naa15	74838	ENSMUSG00000063273	Degradome sequencing	positive		validated
tarbase	MIMAT0000527	mmu-miR-16-5p	Naa25	231713	ENSMUSG00000042719	Degradome sequencing//Degradome sequencing	positive		validated
tarbase	MIMAT0000527	mmu-miR-16-5p	Naa40	70999	ENSMUSG00000024764	Degradome sequencing	positive		validated
tarbase	MIMAT0000527	mmu-miR-16-5p	Nap1l4	17955	ENSMUSG00000059119	Degradome sequencing//Degradome sequencing	positive		validated
tarbase	MIMAT0000527	mmu-miR-16-5p	Napb	17957	ENSMUSG00000027438	Degradome sequencing	positive		validated
tarbase	MIMAT0000527	mmu-miR-16-5p	Narf	67608	ENSMUSG00000000056	Degradome sequencing//Degradome sequencing	positive		validated
tarbase	MIMAT0000527	mmu-miR-16-5p	Nars2	244141	ENSMUSG00000018995	Degradome sequencing	positive		validated
tarbase	MIMAT0000527	mmu-miR-16-5p	Nav2	78286	ENSMUSG00000052512	Degradome sequencing	positive		validated
tarbase	MIMAT0000527	mmu-miR-16-5p	Nbea	26422	ENSMUSG00000027799	Degradome sequencing	positive		validated
tarbase	MIMAT0000527	mmu-miR-16-5p	Nbr1	17966	ENSMUSG00000017119	Degradome sequencing	positive		validated
tarbase	MIMAT0000527	mmu-miR-16-5p	Ncam1	17967	ENSMUSG00000039542	Degradome sequencing	positive		validated
tarbase	MIMAT0000527	mmu-miR-16-5p	Ncan	13004	ENSMUSG00000002341	Degradome sequencing	positive		validated
tarbase	MIMAT0000527	mmu-miR-16-5p	Ncapd2	68298	ENSMUSG00000038252	Degradome sequencing//Degradome sequencing	positive		validated
tarbase	MIMAT0000527	mmu-miR-16-5p	Ncapd3	78658	ENSMUSG00000035024	Degradome sequencing	positive		validated
tarbase	MIMAT0000527	mmu-miR-16-5p	Ncapg2	76044	ENSMUSG00000042029	Degradome sequencing//Degradome sequencing	positive		validated
tarbase	MIMAT0000527	mmu-miR-16-5p	Nceh1	320024	ENSMUSG00000027698	Degradome sequencing	positive		validated
mirtarbase	MIMAT0000527	mmu-miR-16-5p	Ncl	17975	ENSMUSG00000026234	HITS-CLIP	Functional MTI (Weak)	21258322	validated
tarbase	MIMAT0000527	mmu-miR-16-5p	Ncs1		ENSMUSG00000062661	Degradome sequencing//Degradome sequencing//Degradome sequencing	positive		validated
tarbase	MIMAT0000527	mmu-miR-16-5p	Ncstn	59287	ENSMUSG00000003458	Degradome sequencing//Degradome sequencing	positive		validated
tarbase	MIMAT0000527	mmu-miR-16-5p	Ndfip2	76273	ENSMUSG00000053253	Degradome sequencing//Degradome sequencing	positive		validated
tarbase	MIMAT0000527	mmu-miR-16-5p	Ndrg1	17988	ENSMUSG00000005125	Degradome sequencing//Degradome sequencing	positive		validated
tarbase	MIMAT0000527	mmu-miR-16-5p	Ndst1	15531	ENSMUSG00000054008	Degradome sequencing	positive		validated
tarbase	MIMAT0000527	mmu-miR-16-5p	Ndufa4		ENSMUSG00000029632	Degradome sequencing	positive		validated
tarbase	MIMAT0000527	mmu-miR-16-5p	Ndufb7		ENSMUSG00000033938	Degradome sequencing	positive		validated
tarbase	MIMAT0000527	mmu-miR-16-5p	Nedd4	17999	ENSMUSG00000032216	Degradome sequencing	positive		validated
tarbase	MIMAT0000527	mmu-miR-16-5p	Nelfa	24116	ENSMUSG00000029111	Degradome sequencing	positive		validated
tarbase	MIMAT0000527	mmu-miR-16-5p	Nemf	66244	ENSMUSG00000020982	Degradome sequencing	positive		validated
tarbase	MIMAT0000527	mmu-miR-16-5p	Nemp2	227094	ENSMUSG00000043015	Degradome sequencing	positive		validated
tarbase	MIMAT0000527	mmu-miR-16-5p	Neto1	246317	ENSMUSG00000050321	Degradome sequencing	positive		validated
tarbase	MIMAT0000527	mmu-miR-16-5p	Nf2	18016	ENSMUSG00000009073	Degradome sequencing//Degradome sequencing	positive		validated
tarbase	MIMAT0000527	mmu-miR-16-5p	Nfat5	54446	ENSMUSG00000003847	Degradome sequencing	positive		validated
tarbase	MIMAT0000527	mmu-miR-16-5p	Nfatc3	18021	ENSMUSG00000031902	Degradome sequencing	positive		validated
tarbase	MIMAT0000527	mmu-miR-16-5p	Nfe2l1	18023	ENSMUSG00000038615	Degradome sequencing//Degradome sequencing//Degradome sequencing//Degradome sequencing//Degradome sequencing	positive		validated
tarbase	MIMAT0000527	mmu-miR-16-5p	Nfe2l2	18024	ENSMUSG00000015839	Degradome sequencing	positive		validated
tarbase	MIMAT0000527	mmu-miR-16-5p	Nfkb1	18033	ENSMUSG00000028163	Degradome sequencing//Degradome sequencing	positive		validated
tarbase	MIMAT0000527	mmu-miR-16-5p	Nfs1	18041	ENSMUSG00000027618	Degradome sequencing//Degradome sequencing	positive		validated
tarbase	MIMAT0000527	mmu-miR-16-5p	Nfx1	74164	ENSMUSG00000028423	Degradome sequencing	positive		validated
tarbase	MIMAT0000527	mmu-miR-16-5p	Nfya	18044	ENSMUSG00000023994	Degradome sequencing//Degradome sequencing	positive		validated
tarbase	MIMAT0000527	mmu-miR-16-5p	Nhsl2	100042480	ENSMUSG00000079481	Degradome sequencing	positive		validated
tarbase	MIMAT0000527	mmu-miR-16-5p	Nipal3	74552	ENSMUSG00000028803	Degradome sequencing	positive		validated
tarbase	MIMAT0000527	mmu-miR-16-5p	Nipbl	71175	ENSMUSG00000022141	Degradome sequencing	positive		validated
tarbase	MIMAT0000527	mmu-miR-16-5p	Nisch	64652	ENSMUSG00000021910	Degradome sequencing//Degradome sequencing//Degradome sequencing//Degradome sequencing	positive		validated
tarbase	MIMAT0000527	mmu-miR-16-5p	Nkiras2	71966	ENSMUSG00000017837	Degradome sequencing	positive		validated
tarbase	MIMAT0000527	mmu-miR-16-5p	Nmnat2	226518	ENSMUSG00000042751	Degradome sequencing	positive		validated
tarbase	MIMAT0000527	mmu-miR-16-5p	Nmt1	18107	ENSMUSG00000020936	Degradome sequencing	positive		validated
tarbase	MIMAT0000527	mmu-miR-16-5p	Nol4l	329540	ENSMUSG00000061411	Degradome sequencing	positive		validated
tarbase	MIMAT0000527	mmu-miR-16-5p	Nol6	230082	ENSMUSG00000028430	Degradome sequencing	positive		validated
tarbase	MIMAT0000527	mmu-miR-16-5p	Notch2	18129	ENSMUSG00000027878	Degradome sequencing	positive		validated
tarbase	MIMAT0000527	mmu-miR-16-5p	Nova1	664883	ENSMUSG00000021047	Degradome sequencing	positive		validated
tarbase	MIMAT0000527	mmu-miR-16-5p	Nova2	384569	ENSMUSG00000030411	Degradome sequencing	positive		validated
tarbase	MIMAT0000527	mmu-miR-16-5p	Npepps	19155	ENSMUSG00000001441	Degradome sequencing//Degradome sequencing	positive		validated
tarbase	MIMAT0000527	mmu-miR-16-5p	Nptn	20320	ENSMUSG00000032336	Degradome sequencing	positive		validated
tarbase	MIMAT0000527	mmu-miR-16-5p	Nr2c2	22026	ENSMUSG00000005893	Degradome sequencing//Degradome sequencing	positive		validated
tarbase	MIMAT0000527	mmu-miR-16-5p	Nr6a1	14536	ENSMUSG00000063972	Degradome sequencing	positive		validated
tarbase	MIMAT0000527	mmu-miR-16-5p	Nrarp	67122	ENSMUSG00000078202	Degradome sequencing	positive		validated
tarbase	MIMAT0000527	mmu-miR-16-5p	Nrbp1	192292	ENSMUSG00000029148	Degradome sequencing//Degradome sequencing	positive		validated
tarbase	MIMAT0000527	mmu-miR-16-5p	Nrf1	18181	ENSMUSG00000058440	Degradome sequencing//Degradome sequencing	positive		validated
tarbase	MIMAT0000527	mmu-miR-16-5p	Nrip1	268903	ENSMUSG00000048490	Degradome sequencing//Degradome sequencing	positive		validated
tarbase	MIMAT0000527	mmu-miR-16-5p	Nrn1	68404	ENSMUSG00000039114	Degradome sequencing//Degradome sequencing//Degradome sequencing//Degradome sequencing//Degradome sequencing	positive		validated
tarbase	MIMAT0000527	mmu-miR-16-5p	Nrxn1	18189	ENSMUSG00000024109	Degradome sequencing	positive		validated
tarbase	MIMAT0000527	mmu-miR-16-5p	Nsd1	18193	ENSMUSG00000021488	Degradome sequencing//Degradome sequencing//Degradome sequencing	positive		validated
tarbase	MIMAT0000527	mmu-miR-16-5p	Nsd2	107823	ENSMUSG00000057406	Degradome sequencing//Degradome sequencing//Degradome sequencing	positive		validated
tarbase	MIMAT0000527	mmu-miR-16-5p	Nsf	18195	ENSMUSG00000034187	Degradome sequencing	positive		validated
tarbase	MIMAT0000527	mmu-miR-16-5p	Nsmce3		ENSMUSG00000070520	Degradome sequencing	positive		validated
tarbase	MIMAT0000527	mmu-miR-16-5p	Nsmf	56876	ENSMUSG00000006476	Degradome sequencing	positive		validated
tarbase	MIMAT0000527	mmu-miR-16-5p	Nsun4	72181	ENSMUSG00000028706	Degradome sequencing//Degradome sequencing	positive		validated
tarbase	MIMAT0000527	mmu-miR-16-5p	Nt5dc3	103466	ENSMUSG00000054027	Degradome sequencing	positive		validated
tarbase	MIMAT0000527	mmu-miR-16-5p	Ntm	235106	ENSMUSG00000059974	Degradome sequencing	positive		validated
tarbase	MIMAT0000527	mmu-miR-16-5p	Ntrk2	18212	ENSMUSG00000055254	Degradome sequencing	positive		validated
tarbase	MIMAT0000527	mmu-miR-16-5p	Nubp2	26426	ENSMUSG00000039183	Degradome sequencing	positive		validated
tarbase	MIMAT0000527	mmu-miR-16-5p	Nucb1	18220	ENSMUSG00000030824	Degradome sequencing	positive		validated
tarbase	MIMAT0000527	mmu-miR-16-5p	Nucks1	98415	ENSMUSG00000026434	Degradome sequencing//Degradome sequencing	positive		validated
tarbase	MIMAT0000527	mmu-miR-16-5p	Nudcd3	209586	ENSMUSG00000053838	Degradome sequencing	positive		validated
tarbase	MIMAT0000527	mmu-miR-16-5p	Nudt7	67528	ENSMUSG00000031767	Degradome sequencing	positive		validated
tarbase	MIMAT0000527	mmu-miR-16-5p	Nufip2	68564	ENSMUSG00000037857	Degradome sequencing//Degradome sequencing	positive		validated
tarbase	MIMAT0000527	mmu-miR-16-5p	Numb	18222	ENSMUSG00000021224	Degradome sequencing	positive		validated
tarbase	MIMAT0000527	mmu-miR-16-5p	Nup153	218210	ENSMUSG00000021374	Degradome sequencing//Degradome sequencing//Degradome sequencing	positive		validated
tarbase	MIMAT0000527	mmu-miR-16-5p	Nup155		ENSMUSG00000022142	Degradome sequencing	positive		validated
tarbase	MIMAT0000527	mmu-miR-16-5p	Nup210	54563	ENSMUSG00000030091	Degradome sequencing//Degradome sequencing	positive		validated
tarbase	MIMAT0000527	mmu-miR-16-5p	Nup50	18141	ENSMUSG00000016619	Degradome sequencing//Degradome sequencing	positive		validated
tarbase	MIMAT0000527	mmu-miR-16-5p	Nup98	269966	ENSMUSG00000063550	Degradome sequencing//Degradome sequencing	positive		validated
tarbase	MIMAT0000527	mmu-miR-16-5p	Nusap1	108907	ENSMUSG00000027306	Degradome sequencing//Degradome sequencing	positive		validated
tarbase	MIMAT0000527	mmu-miR-16-5p	Nxpe3	385658	ENSMUSG00000075033	Degradome sequencing//Degradome sequencing	positive		validated
tarbase	MIMAT0000527	mmu-miR-16-5p	Nyap2	241134	ENSMUSG00000054976	Degradome sequencing	positive		validated
tarbase	MIMAT0000527	mmu-miR-16-5p	Oat	18242	ENSMUSG00000030934	Degradome sequencing//Degradome sequencing	positive		validated
tarbase	MIMAT0000527	mmu-miR-16-5p	Odc1	18263	ENSMUSG00000011179	Degradome sequencing	positive		validated
tarbase	MIMAT0000527	mmu-miR-16-5p	Ogdh	18293	ENSMUSG00000020456	Degradome sequencing	positive		validated
tarbase	MIMAT0000527	mmu-miR-16-5p	Ogt	108155	ENSMUSG00000034160	Degradome sequencing	positive		validated
tarbase	MIMAT0000527	mmu-miR-16-5p	Oip5		ENSMUSG00000072980	Degradome sequencing	positive		validated
tarbase	MIMAT0000527	mmu-miR-16-5p	Omg	18377	ENSMUSG00000049612	Degradome sequencing	positive		validated
tarbase	MIMAT0000527	mmu-miR-16-5p	Ormdl2	66844	ENSMUSG00000025353	Degradome sequencing	positive		validated
tarbase	MIMAT0000527	mmu-miR-16-5p	Osbp	76303	ENSMUSG00000024687	Degradome sequencing//Degradome sequencing	positive		validated
tarbase	MIMAT0000527	mmu-miR-16-5p	Osbpl2	228983	ENSMUSG00000039050	Degradome sequencing//Degradome sequencing	positive		validated
tarbase	MIMAT0000527	mmu-miR-16-5p	Otub1	107260	ENSMUSG00000024767	Degradome sequencing	positive		validated
tarbase	MIMAT0000527	mmu-miR-16-5p	Otud4	73945	ENSMUSG00000036990	Degradome sequencing//Degradome sequencing	positive		validated
tarbase	MIMAT0000527	mmu-miR-16-5p	Otud6b	72201	ENSMUSG00000040550	Degradome sequencing//Degradome sequencing	positive		validated
tarbase	MIMAT0000527	mmu-miR-16-5p	Otud7b	229603	ENSMUSG00000038495	Degradome sequencing	positive		validated
tarbase	MIMAT0000527	mmu-miR-16-5p	Pabpc1	18458	ENSMUSG00000022283	Degradome sequencing	positive		validated
mirtarbase	MIMAT0000527	mmu-miR-16-5p	Pabpn1	12050	ENSMUSG00000022194	Western blot	Functional MTI	24070634	validated
mirtarbase	MIMAT0000527	mmu-miR-16-5p	Pacsin2	23970	ENSMUSG00000016664	HITS-CLIP	Functional MTI (Weak)	21258322	validated
tarbase	MIMAT0000527	mmu-miR-16-5p	Pafah1b1	18472	ENSMUSG00000020745	Degradome sequencing//Degradome sequencing//Degradome sequencing	positive		validated
tarbase	MIMAT0000527	mmu-miR-16-5p	Pan3	72587	ENSMUSG00000029647	Degradome sequencing	positive		validated
tarbase	MIMAT0000527	mmu-miR-16-5p	Panx1	55991	ENSMUSG00000031934	Degradome sequencing//Degradome sequencing	positive		validated
tarbase	MIMAT0000527	mmu-miR-16-5p	Panx2	406218	ENSMUSG00000058441	Degradome sequencing	positive		validated
tarbase	MIMAT0000527	mmu-miR-16-5p	Paqr8	74229	ENSMUSG00000025931	Degradome sequencing	positive		validated
tarbase	MIMAT0000527	mmu-miR-16-5p	Paqr9		ENSMUSG00000064225	Degradome sequencing//Degradome sequencing	positive		validated
tarbase	MIMAT0000527	mmu-miR-16-5p	Pard6a	56513	ENSMUSG00000005699	Degradome sequencing	positive		validated
tarbase	MIMAT0000527	mmu-miR-16-5p	Parp14	547253	ENSMUSG00000034422	Degradome sequencing//Degradome sequencing	positive		validated
tarbase	MIMAT0000527	mmu-miR-16-5p	Parp16	214424	ENSMUSG00000032392	Degradome sequencing//Degradome sequencing//Degradome sequencing	positive		validated
tarbase	MIMAT0000527	mmu-miR-16-5p	Parp4	328417	ENSMUSG00000054509	Degradome sequencing//Degradome sequencing	positive		validated
tarbase	MIMAT0000527	mmu-miR-16-5p	Pbx2	18515	ENSMUSG00000034673	Degradome sequencing//Degradome sequencing//Degradome sequencing	positive		validated
tarbase	MIMAT0000527	mmu-miR-16-5p	Pcca	110821	ENSMUSG00000041650	Degradome sequencing	positive		validated
tarbase	MIMAT0000527	mmu-miR-16-5p	Pcdh1	75599	ENSMUSG00000051375	Degradome sequencing//Degradome sequencing	positive		validated
tarbase	MIMAT0000527	mmu-miR-16-5p	Pcdh10	18526	ENSMUSG00000049100	Degradome sequencing	positive		validated
tarbase	MIMAT0000527	mmu-miR-16-5p	Pcdh15	11994	ENSMUSG00000052613	Degradome sequencing	positive		validated
tarbase	MIMAT0000527	mmu-miR-16-5p	Pcdh19	279653	ENSMUSG00000051323	Degradome sequencing	positive		validated
tarbase	MIMAT0000527	mmu-miR-16-5p	Pcdh8	18530	ENSMUSG00000036422	Degradome sequencing	positive		validated
tarbase	MIMAT0000527	mmu-miR-16-5p	Pcgf3	69587	ENSMUSG00000033623	Degradome sequencing//Degradome sequencing	positive		validated
tarbase	MIMAT0000527	mmu-miR-16-5p	Pcgf5	76073	ENSMUSG00000024805	Degradome sequencing	positive		validated
tarbase	MIMAT0000527	mmu-miR-16-5p	Pcmt1	18537	ENSMUSG00000019795	Degradome sequencing//Degradome sequencing	positive		validated
tarbase	MIMAT0000527	mmu-miR-16-5p	Pcnx	54604	ENSMUSG00000021140	Degradome sequencing	positive		validated
tarbase	MIMAT0000527	mmu-miR-16-5p	Pcsk1n	30052	ENSMUSG00000039278	Degradome sequencing	positive		validated
tarbase	MIMAT0000527	mmu-miR-16-5p	Pcsk2	18549	ENSMUSG00000027419	Degradome sequencing	positive		validated
tarbase	MIMAT0000527	mmu-miR-16-5p	Pcsk9	100102	ENSMUSG00000044254	Degradome sequencing//Degradome sequencing	positive		validated
tarbase	MIMAT0000527	mmu-miR-16-5p	Pcyt2	68671	ENSMUSG00000025137	Degradome sequencing	positive		validated
tarbase	MIMAT0000527	mmu-miR-16-5p	Pdcd4	18569	ENSMUSG00000024975	Degradome sequencing//Degradome sequencing	positive		validated
tarbase	MIMAT0000527	mmu-miR-16-5p	Pdcd6ip	18571	ENSMUSG00000032504	Degradome sequencing//Degradome sequencing//Degradome sequencing	positive		validated
tarbase	MIMAT0000527	mmu-miR-16-5p	Pde3b	18576	ENSMUSG00000030671	Degradome sequencing//Degradome sequencing	positive		validated
tarbase	MIMAT0000527	mmu-miR-16-5p	Pde4b	18578	ENSMUSG00000028525	Degradome sequencing	positive		validated
tarbase	MIMAT0000527	mmu-miR-16-5p	Pdha1	18597	ENSMUSG00000031299	Degradome sequencing	positive		validated
tarbase	MIMAT0000527	mmu-miR-16-5p	Pdhb	68263	ENSMUSG00000021748	Degradome sequencing	positive		validated
tarbase	MIMAT0000527	mmu-miR-16-5p	Pdia5	72599	ENSMUSG00000022844	Degradome sequencing	positive		validated
tarbase	MIMAT0000527	mmu-miR-16-5p	Pdia6	71853	ENSMUSG00000020571	Degradome sequencing//Degradome sequencing	positive		validated
tarbase	MIMAT0000527	mmu-miR-16-5p	Pdk4	27273	ENSMUSG00000019577	Degradome sequencing	positive		validated
tarbase	MIMAT0000527	mmu-miR-16-5p	Pds5b	100710	ENSMUSG00000034021	Degradome sequencing//Degradome sequencing	positive		validated
tarbase	MIMAT0000527	mmu-miR-16-5p	Pdzd8		ENSMUSG00000074746	Degradome sequencing//Degradome sequencing	positive		validated
tarbase	MIMAT0000527	mmu-miR-16-5p	Peg3	18616	ENSMUSG00000002265	Degradome sequencing	positive		validated
tarbase	MIMAT0000527	mmu-miR-16-5p	Pelp1	75273	ENSMUSG00000018921	Degradome sequencing	positive		validated
tarbase	MIMAT0000527	mmu-miR-16-5p	Penk	18619	ENSMUSG00000045573	Degradome sequencing//Degradome sequencing	positive		validated
tarbase	MIMAT0000527	mmu-miR-16-5p	Per1	18626	ENSMUSG00000020893	Degradome sequencing//Degradome sequencing	positive		validated
tarbase	MIMAT0000527	mmu-miR-16-5p	Pex13		ENSMUSG00000020283	Degradome sequencing	positive		validated
tarbase	MIMAT0000527	mmu-miR-16-5p	Pex6	224824	ENSMUSG00000002763	Degradome sequencing	positive		validated
tarbase	MIMAT0000527	mmu-miR-16-5p	Pfas	237823	ENSMUSG00000020899	Degradome sequencing//Degradome sequencing	positive		validated
tarbase	MIMAT0000527	mmu-miR-16-5p	Pgd	110208	ENSMUSG00000028961	Degradome sequencing//Degradome sequencing	positive		validated
tarbase	MIMAT0000527	mmu-miR-16-5p	Pgm1	72157	ENSMUSG00000025791	Degradome sequencing	positive		validated
tarbase	MIMAT0000527	mmu-miR-16-5p	Pgm2l1	70974	ENSMUSG00000030729	Degradome sequencing	positive		validated
tarbase	MIMAT0000527	mmu-miR-16-5p	Phactr2	215789	ENSMUSG00000062866	Degradome sequencing	positive		validated
tarbase	MIMAT0000527	mmu-miR-16-5p	Phax	56698	ENSMUSG00000008301	Degradome sequencing	positive		validated
tarbase	MIMAT0000527	mmu-miR-16-5p	Phf20	228829	ENSMUSG00000038116	Degradome sequencing//Degradome sequencing	positive		validated
tarbase	MIMAT0000527	mmu-miR-16-5p	Phip	83946	ENSMUSG00000032253	Degradome sequencing//Degradome sequencing//Degradome sequencing	positive		validated
tarbase	MIMAT0000527	mmu-miR-16-5p	Phlda3	27280	ENSMUSG00000041801	Degradome sequencing	positive		validated
tarbase	MIMAT0000527	mmu-miR-16-5p	Phlpp2	244650	ENSMUSG00000031732	Degradome sequencing	positive		validated
tarbase	MIMAT0000527	mmu-miR-16-5p	Phtf2	68770	ENSMUSG00000039987	Degradome sequencing	positive		validated
tarbase	MIMAT0000527	mmu-miR-16-5p	Pi4ka	224020	ENSMUSG00000041720	Degradome sequencing	positive		validated
tarbase	MIMAT0000527	mmu-miR-16-5p	Pigc	67292	ENSMUSG00000026698	Degradome sequencing//Degradome sequencing	positive		validated
tarbase	MIMAT0000527	mmu-miR-16-5p	Pik3ap1	83490	ENSMUSG00000025017	Degradome sequencing	positive		validated
tarbase	MIMAT0000527	mmu-miR-16-5p	Pik3ca	18706	ENSMUSG00000027665	Degradome sequencing//Degradome sequencing	positive		validated
tarbase	MIMAT0000527	mmu-miR-16-5p	Pik3r1	18708	ENSMUSG00000041417	Degradome sequencing	positive		validated
tarbase	MIMAT0000527	mmu-miR-16-5p	Pikfyve	18711	ENSMUSG00000025949	Degradome sequencing//Degradome sequencing	positive		validated
tarbase	MIMAT0000527	mmu-miR-16-5p	Pim1	18712	ENSMUSG00000024014	Degradome sequencing//Degradome sequencing	positive		validated
tarbase	MIMAT0000527	mmu-miR-16-5p	Pim3	223775	ENSMUSG00000035828	Degradome sequencing	positive		validated
tarbase	MIMAT0000527	mmu-miR-16-5p	Pip4k2c	117150	ENSMUSG00000025417	Degradome sequencing	positive		validated
tarbase	MIMAT0000527	mmu-miR-16-5p	Pip4p1	219024	ENSMUSG00000035953	Degradome sequencing//Degradome sequencing	positive		validated
tarbase	MIMAT0000527	mmu-miR-16-5p	Pitpna	18738	ENSMUSG00000017781	Degradome sequencing//Degradome sequencing	positive		validated
tarbase	MIMAT0000527	mmu-miR-16-5p	Pitrm1	69617	ENSMUSG00000021193	Degradome sequencing	positive		validated
tarbase	MIMAT0000527	mmu-miR-16-5p	Pknox1	18771	ENSMUSG00000006705	Degradome sequencing	positive		validated
tarbase	MIMAT0000527	mmu-miR-16-5p	Pla2g12a	66350	ENSMUSG00000027999	Degradome sequencing	positive		validated
tarbase	MIMAT0000527	mmu-miR-16-5p	Pla2g15	192654	ENSMUSG00000031903	Degradome sequencing//Degradome sequencing	positive		validated
tarbase	MIMAT0000527	mmu-miR-16-5p	Pla2g6	53357	ENSMUSG00000042632	Degradome sequencing	positive		validated
tarbase	MIMAT0000527	mmu-miR-16-5p	Plagl2	54711	ENSMUSG00000051413	Degradome sequencing//Degradome sequencing	positive		validated
tarbase	MIMAT0000527	mmu-miR-16-5p	Plce1	74055	ENSMUSG00000024998	Degradome sequencing	positive		validated
tarbase	MIMAT0000527	mmu-miR-16-5p	Plcxd2	433022	ENSMUSG00000087141	Degradome sequencing	positive		validated
tarbase	MIMAT0000527	mmu-miR-16-5p	Plec	18810	ENSMUSG00000022565	Degradome sequencing	positive		validated
tarbase	MIMAT0000527	mmu-miR-16-5p	Plekhb2	226971	ENSMUSG00000026123	Degradome sequencing	positive		validated
tarbase	MIMAT0000527	mmu-miR-16-5p	Plekhf2	71801	ENSMUSG00000049969	Degradome sequencing//Degradome sequencing	positive		validated
tarbase	MIMAT0000527	mmu-miR-16-5p	Plk2	20620	ENSMUSG00000021701	Degradome sequencing//Degradome sequencing	positive		validated
mirtarbase	MIMAT0000527	mmu-miR-16-5p	Plpp3	67916	ENSMUSG00000028517	Luciferase reporter assay//qRT-PCR//Microarray	Functional MTI	24436321	validated
tarbase	MIMAT0000527	mmu-miR-16-5p	Plpp3	67916	ENSMUSG00000028517	Degradome sequencing	positive		validated
tarbase	MIMAT0000527	mmu-miR-16-5p	Plpp6	74411	ENSMUSG00000040105	Degradome sequencing	positive		validated
tarbase	MIMAT0000527	mmu-miR-16-5p	Plrg1	53317	ENSMUSG00000027998	Degradome sequencing//Degradome sequencing	positive		validated
tarbase	MIMAT0000527	mmu-miR-16-5p	Plxdc2	67448	ENSMUSG00000026748	Degradome sequencing	positive		validated
tarbase	MIMAT0000527	mmu-miR-16-5p	Plxna1	18844	ENSMUSG00000030084	Degradome sequencing	positive		validated
tarbase	MIMAT0000527	mmu-miR-16-5p	Plxna2	18845	ENSMUSG00000026640	Degradome sequencing	positive		validated
tarbase	MIMAT0000527	mmu-miR-16-5p	Pml	18854	ENSMUSG00000036986	Degradome sequencing	positive		validated
tarbase	MIMAT0000527	mmu-miR-16-5p	Pnisr	66625	ENSMUSG00000028248	Degradome sequencing//Degradome sequencing	positive		validated
tarbase	MIMAT0000527	mmu-miR-16-5p	Pnkd	56695	ENSMUSG00000026179	Degradome sequencing	positive		validated
tarbase	MIMAT0000527	mmu-miR-16-5p	Pnmal2	434128	ENSMUSG00000070802	Degradome sequencing	positive		validated
tarbase	MIMAT0000527	mmu-miR-16-5p	Pnpla6	50767	ENSMUSG00000004565	Degradome sequencing	positive		validated
tarbase	MIMAT0000527	mmu-miR-16-5p	Pnrc1		ENSMUSG00000040128	Degradome sequencing	positive		validated
tarbase	MIMAT0000527	mmu-miR-16-5p	Pnrc2	52830	ENSMUSG00000028675	Degradome sequencing	positive		validated
tarbase	MIMAT0000527	mmu-miR-16-5p	Pofut1	140484	ENSMUSG00000046020	Degradome sequencing	positive		validated
tarbase	MIMAT0000527	mmu-miR-16-5p	Pogz	229584	ENSMUSG00000038902	Degradome sequencing	positive		validated
tarbase	MIMAT0000527	mmu-miR-16-5p	Pold3	67967	ENSMUSG00000030726	Degradome sequencing//Degradome sequencing	positive		validated
tarbase	MIMAT0000527	mmu-miR-16-5p	Poldip2	67811	ENSMUSG00000001100	Degradome sequencing	positive		validated
tarbase	MIMAT0000527	mmu-miR-16-5p	Polk	27015	ENSMUSG00000021668	Degradome sequencing	positive		validated
tarbase	MIMAT0000527	mmu-miR-16-5p	Polr2m	28015	ENSMUSG00000032199	Degradome sequencing//Degradome sequencing	positive		validated
tarbase	MIMAT0000527	mmu-miR-16-5p	Polr3a	218832	ENSMUSG00000025280	Degradome sequencing//Degradome sequencing//Degradome sequencing//Degradome sequencing//Degradome sequencing	positive		validated
tarbase	MIMAT0000527	mmu-miR-16-5p	Polr3b		ENSMUSG00000034453	Degradome sequencing//Degradome sequencing	positive		validated
tarbase	MIMAT0000527	mmu-miR-16-5p	Polr3f	70408	ENSMUSG00000027427	Degradome sequencing//Degradome sequencing	positive		validated
tarbase	MIMAT0000527	mmu-miR-16-5p	Polr3k	67005	ENSMUSG00000038628	Degradome sequencing	positive		validated
tarbase	MIMAT0000527	mmu-miR-16-5p	Pom121	107939	ENSMUSG00000053293	Degradome sequencing	positive		validated
mirtarbase	MIMAT0000527	mmu-miR-16-5p	Pomk	74653	ENSMUSG00000037251	HITS-CLIP	Functional MTI (Weak)	23597149	validated
tarbase	MIMAT0000527	mmu-miR-16-5p	Pou2f2	18987	ENSMUSG00000008496	Degradome sequencing//Degradome sequencing	positive		validated
tarbase	MIMAT0000527	mmu-miR-16-5p	Ppargc1b	170826	ENSMUSG00000033871	Degradome sequencing	positive		validated
tarbase	MIMAT0000527	mmu-miR-16-5p	Ppif	105675	ENSMUSG00000021868	Degradome sequencing	positive		validated
tarbase	MIMAT0000527	mmu-miR-16-5p	Ppil4	67418	ENSMUSG00000015757	Degradome sequencing	positive		validated
tarbase	MIMAT0000527	mmu-miR-16-5p	Ppm1d	53892	ENSMUSG00000020525	Degradome sequencing	positive		validated
tarbase	MIMAT0000527	mmu-miR-16-5p	Ppm1e	320472	ENSMUSG00000046442	Degradome sequencing	positive		validated
tarbase	MIMAT0000527	mmu-miR-16-5p	Ppm1k	243382	ENSMUSG00000037826	Degradome sequencing	positive		validated
tarbase	MIMAT0000527	mmu-miR-16-5p	Ppp1cb	19046	ENSMUSG00000014956	Degradome sequencing//Degradome sequencing//Degradome sequencing//Degradome sequencing	positive		validated
tarbase	MIMAT0000527	mmu-miR-16-5p	Ppp1r15b	108954	ENSMUSG00000046062	Degradome sequencing//Degradome sequencing	positive		validated
tarbase	MIMAT0000527	mmu-miR-16-5p	Ppp1r3d		ENSMUSG00000049999	Degradome sequencing	positive		validated
tarbase	MIMAT0000527	mmu-miR-16-5p	Ppp1r7	66385	ENSMUSG00000026275	Degradome sequencing//Degradome sequencing	positive		validated
tarbase	MIMAT0000527	mmu-miR-16-5p	Ppp1r9a	243725	ENSMUSG00000032827	Degradome sequencing	positive		validated
tarbase	MIMAT0000527	mmu-miR-16-5p	Ppp2cb	19053	ENSMUSG00000009630	Degradome sequencing	positive		validated
tarbase	MIMAT0000527	mmu-miR-16-5p	Ppp2r1b	73699	ENSMUSG00000032058	Degradome sequencing//Degradome sequencing	positive		validated
tarbase	MIMAT0000527	mmu-miR-16-5p	Ppp2r5c	26931	ENSMUSG00000017843	Degradome sequencing//Degradome sequencing	positive		validated
tarbase	MIMAT0000527	mmu-miR-16-5p	Ppp3cb	19056	ENSMUSG00000021816	Degradome sequencing	positive		validated
tarbase	MIMAT0000527	mmu-miR-16-5p	Ppp4r3b	104570	ENSMUSG00000020463	Degradome sequencing//Degradome sequencing//Degradome sequencing	positive		validated
tarbase	MIMAT0000527	mmu-miR-16-5p	Ppp6c	67857	ENSMUSG00000026753	Degradome sequencing//Degradome sequencing//Degradome sequencing//Degradome sequencing//Degradome sequencing	positive		validated
tarbase	MIMAT0000527	mmu-miR-16-5p	Ppp6r3	52036	ENSMUSG00000024908	Degradome sequencing	positive		validated
tarbase	MIMAT0000527	mmu-miR-16-5p	Pprc1	226169	ENSMUSG00000055491	Degradome sequencing//Degradome sequencing	positive		validated
tarbase	MIMAT0000527	mmu-miR-16-5p	Pptc7	320717	ENSMUSG00000038582	Degradome sequencing	positive		validated
tarbase	MIMAT0000527	mmu-miR-16-5p	Ppwd1	238831	ENSMUSG00000021713	Degradome sequencing	positive		validated
tarbase	MIMAT0000527	mmu-miR-16-5p	Prcc		ENSMUSG00000004895	Degradome sequencing	positive		validated
tarbase	MIMAT0000527	mmu-miR-16-5p	Prdm4	72843	ENSMUSG00000035529	Degradome sequencing//Degradome sequencing//Degradome sequencing	positive		validated
tarbase	MIMAT0000527	mmu-miR-16-5p	Prep		ENSMUSG00000019849	Degradome sequencing//Degradome sequencing	positive		validated
tarbase	MIMAT0000527	mmu-miR-16-5p	Prex2	109294	ENSMUSG00000048960	Degradome sequencing	positive		validated
tarbase	MIMAT0000527	mmu-miR-16-5p	Prkab2	108097	ENSMUSG00000038205	Degradome sequencing	positive		validated
tarbase	MIMAT0000527	mmu-miR-16-5p	Prkaca	18747	ENSMUSG00000005469	Degradome sequencing	positive		validated
tarbase	MIMAT0000527	mmu-miR-16-5p	Prkar1a	19084	ENSMUSG00000020612	Degradome sequencing//Degradome sequencing	positive		validated
tarbase	MIMAT0000527	mmu-miR-16-5p	Prkar2a	19087	ENSMUSG00000032601	Degradome sequencing//Degradome sequencing	positive		validated
tarbase	MIMAT0000527	mmu-miR-16-5p	Prkca	18750	ENSMUSG00000050965	Degradome sequencing//Degradome sequencing	positive		validated
tarbase	MIMAT0000527	mmu-miR-16-5p	Prkcg	18752	ENSMUSG00000078816	Degradome sequencing	positive		validated
tarbase	MIMAT0000527	mmu-miR-16-5p	Prkcsh	19089	ENSMUSG00000003402	Degradome sequencing//Degradome sequencing	positive		validated
tarbase	MIMAT0000527	mmu-miR-16-5p	Prkcz	18762	ENSMUSG00000029053	Degradome sequencing	positive		validated
tarbase	MIMAT0000527	mmu-miR-16-5p	Prkdc	19090	ENSMUSG00000022672	Degradome sequencing	positive		validated
tarbase	MIMAT0000527	mmu-miR-16-5p	Prlr	19116	ENSMUSG00000005268	Degradome sequencing	positive		validated
tarbase	MIMAT0000527	mmu-miR-16-5p	Prmt6	99890	ENSMUSG00000049300	Degradome sequencing//Degradome sequencing	positive		validated
tarbase	MIMAT0000527	mmu-miR-16-5p	Prnp	19122	ENSMUSG00000079037	Degradome sequencing	positive		validated
tarbase	MIMAT0000527	mmu-miR-16-5p	Prob1	381148	ENSMUSG00000073600	Degradome sequencing	positive		validated
tarbase	MIMAT0000527	mmu-miR-16-5p	Prpf4	70052	ENSMUSG00000066148	Degradome sequencing	positive		validated
tarbase	MIMAT0000527	mmu-miR-16-5p	Prpf40a	56194	ENSMUSG00000061136	Degradome sequencing//Degradome sequencing	positive		validated
tarbase	MIMAT0000527	mmu-miR-16-5p	Prpf8	192159	ENSMUSG00000020850	Degradome sequencing//Degradome sequencing	positive		validated
tarbase	MIMAT0000527	mmu-miR-16-5p	Prr11	270906	ENSMUSG00000020493	Degradome sequencing//Degradome sequencing	positive		validated
tarbase	MIMAT0000527	mmu-miR-16-5p	Prr12	233210	ENSMUSG00000046574	Degradome sequencing	positive		validated
tarbase	MIMAT0000527	mmu-miR-16-5p	Prrc2c	226562	ENSMUSG00000040225	Degradome sequencing//Degradome sequencing//Degradome sequencing	positive		validated
tarbase	MIMAT0000527	mmu-miR-16-5p	Prrt1	260297	ENSMUSG00000015476	Degradome sequencing	positive		validated
tarbase	MIMAT0000527	mmu-miR-16-5p	Psd3	234353	ENSMUSG00000030465	Degradome sequencing	positive		validated
tarbase	MIMAT0000527	mmu-miR-16-5p	Psip1	101739	ENSMUSG00000028484	Degradome sequencing	positive		validated
tarbase	MIMAT0000527	mmu-miR-16-5p	Pskh1	244631	ENSMUSG00000048310	Degradome sequencing	positive		validated
tarbase	MIMAT0000527	mmu-miR-16-5p	Psmb9	16912	ENSMUSG00000096727	Degradome sequencing	positive		validated
tarbase	MIMAT0000527	mmu-miR-16-5p	Psmc1	19179	ENSMUSG00000021178	Degradome sequencing	positive		validated
tarbase	MIMAT0000527	mmu-miR-16-5p	Psme4	103554	ENSMUSG00000040850	Degradome sequencing//Degradome sequencing	positive		validated
tarbase	MIMAT0000527	mmu-miR-16-5p	Ptbp1	19205	ENSMUSG00000006498	Degradome sequencing	positive		validated
tarbase	MIMAT0000527	mmu-miR-16-5p	Ptbp2	56195	ENSMUSG00000028134	Degradome sequencing	positive		validated
tarbase	MIMAT0000527	mmu-miR-16-5p	Ptbp3	230257	ENSMUSG00000028382	Degradome sequencing//Degradome sequencing	positive		validated
tarbase	MIMAT0000527	mmu-miR-16-5p	Ptchd4	627626	ENSMUSG00000042256	Degradome sequencing	positive		validated
tarbase	MIMAT0000527	mmu-miR-16-5p	Ptgds	19215	ENSMUSG00000015090	Degradome sequencing	positive		validated
tarbase	MIMAT0000527	mmu-miR-16-5p	Ptger2	19217	ENSMUSG00000037759	Degradome sequencing	positive		validated
tarbase	MIMAT0000527	mmu-miR-16-5p	Ptger4	19219	ENSMUSG00000039942	Degradome sequencing	positive		validated
tarbase	MIMAT0000527	mmu-miR-16-5p	Ptp4a2	19244	ENSMUSG00000028788	Degradome sequencing//Degradome sequencing	positive		validated
tarbase	MIMAT0000527	mmu-miR-16-5p	Ptpn12	19248	ENSMUSG00000028771	Degradome sequencing//Degradome sequencing	positive		validated
tarbase	MIMAT0000527	mmu-miR-16-5p	Ptpn22	19260	ENSMUSG00000027843	Degradome sequencing//Degradome sequencing	positive		validated
tarbase	MIMAT0000527	mmu-miR-16-5p	Ptpn3	545622	ENSMUSG00000038764	Degradome sequencing	positive		validated
tarbase	MIMAT0000527	mmu-miR-16-5p	Ptpn4	19258	ENSMUSG00000026384	Degradome sequencing//Degradome sequencing	positive		validated
tarbase	MIMAT0000527	mmu-miR-16-5p	Ptpn9	56294	ENSMUSG00000032290	Degradome sequencing	positive		validated
tarbase	MIMAT0000527	mmu-miR-16-5p	Ptprb	19263	ENSMUSG00000020154	Degradome sequencing	positive		validated
tarbase	MIMAT0000527	mmu-miR-16-5p	Ptprcap	19265	ENSMUSG00000045826	Degradome sequencing//Degradome sequencing	positive		validated
tarbase	MIMAT0000527	mmu-miR-16-5p	Ptprd	19266	ENSMUSG00000028399	Degradome sequencing	positive		validated
tarbase	MIMAT0000527	mmu-miR-16-5p	Ptprm	19274	ENSMUSG00000033278	Degradome sequencing	positive		validated
tarbase	MIMAT0000527	mmu-miR-16-5p	Ptprn	19275	ENSMUSG00000026204	Degradome sequencing	positive		validated
tarbase	MIMAT0000527	mmu-miR-16-5p	Ptprr	19279	ENSMUSG00000020151	Degradome sequencing	positive		validated
tarbase	MIMAT0000527	mmu-miR-16-5p	Ptprz1	19283	ENSMUSG00000068748	Degradome sequencing	positive		validated
tarbase	MIMAT0000527	mmu-miR-16-5p	Pttg1ip	108705	ENSMUSG00000009291	Degradome sequencing//Degradome sequencing	positive		validated
tarbase	MIMAT0000527	mmu-miR-16-5p	Pura	19290	ENSMUSG00000043991	Degradome sequencing//Degradome sequencing//Degradome sequencing	positive		validated
tarbase	MIMAT0000527	mmu-miR-16-5p	Pxylp1	235534	ENSMUSG00000043587	Degradome sequencing	positive		validated
tarbase	MIMAT0000527	mmu-miR-16-5p	Pycard	66824	ENSMUSG00000030793	Degradome sequencing	positive		validated
tarbase	MIMAT0000527	mmu-miR-16-5p	Pym1	78428	ENSMUSG00000064030	Degradome sequencing//Degradome sequencing	positive		validated
tarbase	MIMAT0000527	mmu-miR-16-5p	Qk	19317	ENSMUSG00000062078	Degradome sequencing	positive		validated
tarbase	MIMAT0000527	mmu-miR-16-5p	Rab10	19325	ENSMUSG00000020671	Degradome sequencing	positive		validated
tarbase	MIMAT0000527	mmu-miR-16-5p	Rab11a	53869	ENSMUSG00000004771	Degradome sequencing//Degradome sequencing	positive		validated
tarbase	MIMAT0000527	mmu-miR-16-5p	Rab11fip1	75767	ENSMUSG00000031488	Degradome sequencing	positive		validated
tarbase	MIMAT0000527	mmu-miR-16-5p	Rab14	68365	ENSMUSG00000026878	Degradome sequencing//Degradome sequencing//Degradome sequencing	positive		validated
tarbase	MIMAT0000527	mmu-miR-16-5p	Rab18		ENSMUSG00000073639	Degradome sequencing//Degradome sequencing	positive		validated
tarbase	MIMAT0000527	mmu-miR-16-5p	Rab1a	19324	ENSMUSG00000020149	Degradome sequencing//Degradome sequencing	positive		validated
tarbase	MIMAT0000527	mmu-miR-16-5p	Rab2a	59021	ENSMUSG00000047187	Degradome sequencing//Degradome sequencing	positive		validated
tarbase	MIMAT0000527	mmu-miR-16-5p	Rab33b	19338	ENSMUSG00000027739	Degradome sequencing//Degradome sequencing	positive		validated
tarbase	MIMAT0000527	mmu-miR-16-5p	Rab3c	67295	ENSMUSG00000021700	Degradome sequencing	positive		validated
tarbase	MIMAT0000527	mmu-miR-16-5p	Rab4b	19342	ENSMUSG00000053291	Degradome sequencing	positive		validated
tarbase	MIMAT0000527	mmu-miR-16-5p	Rab6a	19346	ENSMUSG00000030704	Degradome sequencing	positive		validated
tarbase	MIMAT0000527	mmu-miR-16-5p	Rab8b	235442	ENSMUSG00000036943	Degradome sequencing//Degradome sequencing	positive		validated
tarbase	MIMAT0000527	mmu-miR-16-5p	Rabac1	14470	ENSMUSG00000003380	Degradome sequencing//Degradome sequencing//Degradome sequencing	positive		validated
tarbase	MIMAT0000527	mmu-miR-16-5p	Rabep1	54189	ENSMUSG00000020817	Degradome sequencing	positive		validated
tarbase	MIMAT0000527	mmu-miR-16-5p	Rad9a	19367	ENSMUSG00000024824	Degradome sequencing//Degradome sequencing	positive		validated
tarbase	MIMAT0000527	mmu-miR-16-5p	Rai1	19377	ENSMUSG00000062115	Degradome sequencing	positive		validated
tarbase	MIMAT0000527	mmu-miR-16-5p	Ralgapb	228850	ENSMUSG00000027652	Degradome sequencing	positive		validated
tarbase	MIMAT0000527	mmu-miR-16-5p	Ranbp2	19386	ENSMUSG00000003226	Degradome sequencing//Degradome sequencing//Degradome sequencing	positive		validated
tarbase	MIMAT0000527	mmu-miR-16-5p	Ranbp6	240614	ENSMUSG00000074909	Degradome sequencing//Degradome sequencing	positive		validated
tarbase	MIMAT0000527	mmu-miR-16-5p	Rangap1	19387	ENSMUSG00000022391	Degradome sequencing	positive		validated
tarbase	MIMAT0000527	mmu-miR-16-5p	Rap1b	215449	ENSMUSG00000052681	Degradome sequencing//Degradome sequencing//Degradome sequencing	positive		validated
tarbase	MIMAT0000527	mmu-miR-16-5p	Rap2c	72065	ENSMUSG00000050029	Degradome sequencing	positive		validated
tarbase	MIMAT0000527	mmu-miR-16-5p	Rapgefl1	268480	ENSMUSG00000038020	Degradome sequencing	positive		validated
tarbase	MIMAT0000527	mmu-miR-16-5p	Raph1	77300	ENSMUSG00000026014	Degradome sequencing//Degradome sequencing	positive		validated
tarbase	MIMAT0000527	mmu-miR-16-5p	Rasa2	114713	ENSMUSG00000032413	Degradome sequencing//Degradome sequencing//Degradome sequencing	positive		validated
tarbase	MIMAT0000527	mmu-miR-16-5p	Rasa3	19414	ENSMUSG00000031453	Degradome sequencing	positive		validated
tarbase	MIMAT0000527	mmu-miR-16-5p	Rasgrp1	19419	ENSMUSG00000027347	Degradome sequencing	positive		validated
tarbase	MIMAT0000527	mmu-miR-16-5p	Rasl10b	276952	ENSMUSG00000020684	Degradome sequencing	positive		validated
tarbase	MIMAT0000527	mmu-miR-16-5p	Rassf5	54354	ENSMUSG00000026430	Degradome sequencing//Degradome sequencing	positive		validated
tarbase	MIMAT0000527	mmu-miR-16-5p	Rassf8	71323	ENSMUSG00000030259	Degradome sequencing	positive		validated
tarbase	MIMAT0000527	mmu-miR-16-5p	Rb1cc1	12421	ENSMUSG00000025907	Degradome sequencing	positive		validated
tarbase	MIMAT0000527	mmu-miR-16-5p	Rbbp6	19647	ENSMUSG00000030779	Degradome sequencing//Degradome sequencing//Degradome sequencing	positive		validated
tarbase	MIMAT0000527	mmu-miR-16-5p	Rbfox2	93686	ENSMUSG00000033565	Degradome sequencing	positive		validated
tarbase	MIMAT0000527	mmu-miR-16-5p	Rbl1	19650	ENSMUSG00000027641	Degradome sequencing//Degradome sequencing	positive		validated
tarbase	MIMAT0000527	mmu-miR-16-5p	Rbl2	19651	ENSMUSG00000031666	Degradome sequencing//Degradome sequencing//Degradome sequencing	positive		validated
tarbase	MIMAT0000527	mmu-miR-16-5p	Rbm17	76938	ENSMUSG00000037197	Degradome sequencing	positive		validated
tarbase	MIMAT0000527	mmu-miR-16-5p	Rbm39	170791	ENSMUSG00000027620	Degradome sequencing	positive		validated
tarbase	MIMAT0000527	mmu-miR-16-5p	Rbm4	19653	ENSMUSG00000094936	Degradome sequencing	positive		validated
tarbase	MIMAT0000527	mmu-miR-16-5p	Rbm6	19654	ENSMUSG00000032582	Degradome sequencing	positive		validated
tarbase	MIMAT0000527	mmu-miR-16-5p	Rbms1	56878	ENSMUSG00000026970	Degradome sequencing//Degradome sequencing//Degradome sequencing	positive		validated
tarbase	MIMAT0000527	mmu-miR-16-5p	Rbpj	19664	ENSMUSG00000039191	Degradome sequencing//Degradome sequencing	positive		validated
tarbase	MIMAT0000527	mmu-miR-16-5p	Rc3h2	319817	ENSMUSG00000075376	Degradome sequencing//Degradome sequencing	positive		validated
tarbase	MIMAT0000527	mmu-miR-16-5p	Rdx	19684	ENSMUSG00000032050	Degradome sequencing//Degradome sequencing	positive		validated
tarbase	MIMAT0000527	mmu-miR-16-5p	Reck	53614	ENSMUSG00000028476	Degradome sequencing	positive		validated
tarbase	MIMAT0000527	mmu-miR-16-5p	Reep1	52250	ENSMUSG00000052852	Degradome sequencing	positive		validated
tarbase	MIMAT0000527	mmu-miR-16-5p	Reep3	28193	ENSMUSG00000019873	Degradome sequencing	positive		validated
tarbase	MIMAT0000527	mmu-miR-16-5p	Reep4	72549	ENSMUSG00000033589	Degradome sequencing	positive		validated
tarbase	MIMAT0000527	mmu-miR-16-5p	Reep5	13476	ENSMUSG00000005873	Degradome sequencing	positive		validated
tarbase	MIMAT0000527	mmu-miR-16-5p	Reln	19699	ENSMUSG00000042453	Degradome sequencing	positive		validated
tarbase	MIMAT0000527	mmu-miR-16-5p	Rere	68703	ENSMUSG00000039852	Degradome sequencing//Degradome sequencing//Degradome sequencing	positive		validated
tarbase	MIMAT0000527	mmu-miR-16-5p	Retreg2	227298	ENSMUSG00000049339	Degradome sequencing	positive		validated
tarbase	MIMAT0000527	mmu-miR-16-5p	Rev3l	19714	ENSMUSG00000019841	Degradome sequencing//Degradome sequencing//Degradome sequencing	positive		validated
tarbase	MIMAT0000527	mmu-miR-16-5p	Rfc1	19687	ENSMUSG00000029191	Degradome sequencing//Degradome sequencing	positive		validated
tarbase	MIMAT0000527	mmu-miR-16-5p	Rflnb	76566	ENSMUSG00000020846	Degradome sequencing	positive		validated
tarbase	MIMAT0000527	mmu-miR-16-5p	Rftn1	76438	ENSMUSG00000039316	Degradome sequencing	positive		validated
tarbase	MIMAT0000527	mmu-miR-16-5p	Rfx3	19726	ENSMUSG00000040929	Degradome sequencing//Degradome sequencing	positive		validated
tarbase	MIMAT0000527	mmu-miR-16-5p	Rfx5	53970	ENSMUSG00000005774	Degradome sequencing//Degradome sequencing	positive		validated
tarbase	MIMAT0000527	mmu-miR-16-5p	Rgp1	242406	ENSMUSG00000028468	Degradome sequencing//Degradome sequencing	positive		validated
tarbase	MIMAT0000527	mmu-miR-16-5p	Rgs14	51791	ENSMUSG00000052087	Degradome sequencing	positive		validated
tarbase	MIMAT0000527	mmu-miR-16-5p	Rgs16	19734	ENSMUSG00000026475	Degradome sequencing//Degradome sequencing	positive		validated
tarbase	MIMAT0000527	mmu-miR-16-5p	Rgs19	56470	ENSMUSG00000002458	Degradome sequencing	positive		validated
tarbase	MIMAT0000527	mmu-miR-16-5p	Rgs5	19737	ENSMUSG00000026678	Degradome sequencing	positive		validated
tarbase	MIMAT0000527	mmu-miR-16-5p	Rhbdf2	217344	ENSMUSG00000020806	Degradome sequencing//Degradome sequencing	positive		validated
tarbase	MIMAT0000527	mmu-miR-16-5p	Rhobtb3	73296	ENSMUSG00000021589	Degradome sequencing	positive		validated
tarbase	MIMAT0000527	mmu-miR-16-5p	Rhoq	104215	ENSMUSG00000024143	Degradome sequencing//Degradome sequencing	positive		validated
tarbase	MIMAT0000527	mmu-miR-16-5p	Rhot1	59040	ENSMUSG00000017686	Degradome sequencing	positive		validated
tarbase	MIMAT0000527	mmu-miR-16-5p	Rictor	78757	ENSMUSG00000050310	Degradome sequencing//Degradome sequencing	positive		validated
tarbase	MIMAT0000527	mmu-miR-16-5p	Rida	15473	ENSMUSG00000022323	Degradome sequencing	positive		validated
tarbase	MIMAT0000527	mmu-miR-16-5p	Rimklb	108653	ENSMUSG00000040649	Degradome sequencing	positive		validated
tarbase	MIMAT0000527	mmu-miR-16-5p	Ripk1	19766	ENSMUSG00000021408	Degradome sequencing	positive		validated
tarbase	MIMAT0000527	mmu-miR-16-5p	Rnasel	24014	ENSMUSG00000066800	Degradome sequencing	positive		validated
tarbase	MIMAT0000527	mmu-miR-16-5p	Rnf10	50849	ENSMUSG00000041740	Degradome sequencing//Degradome sequencing//Degradome sequencing	positive		validated
tarbase	MIMAT0000527	mmu-miR-16-5p	Rnf111	93836	ENSMUSG00000032217	Degradome sequencing//Degradome sequencing	positive		validated
tarbase	MIMAT0000527	mmu-miR-16-5p	Rnf125		ENSMUSG00000033107	Degradome sequencing	positive		validated
tarbase	MIMAT0000527	mmu-miR-16-5p	Rnf138	56515	ENSMUSG00000024317	Degradome sequencing//Degradome sequencing	positive		validated
tarbase	MIMAT0000527	mmu-miR-16-5p	Rnf139	75841	ENSMUSG00000037075	Degradome sequencing	positive		validated
tarbase	MIMAT0000527	mmu-miR-16-5p	Rnf141	67150	ENSMUSG00000030788	Degradome sequencing	positive		validated
tarbase	MIMAT0000527	mmu-miR-16-5p	Rnf144b	218215	ENSMUSG00000038068	Degradome sequencing	positive		validated
mirtarbase	MIMAT0000527	mmu-miR-16-5p	Rnf168	70238	ENSMUSG00000014074	HITS-CLIP	Functional MTI (Weak)	25083871	validated
tarbase	MIMAT0000527	mmu-miR-16-5p	Rnf168	70238	ENSMUSG00000014074	Degradome sequencing//Degradome sequencing	positive		validated
tarbase	MIMAT0000527	mmu-miR-16-5p	Rnf181	66510	ENSMUSG00000055850	Degradome sequencing//Degradome sequencing	positive		validated
tarbase	MIMAT0000527	mmu-miR-16-5p	Rnf19a	30945	ENSMUSG00000022280	Degradome sequencing//Degradome sequencing	positive		validated
tarbase	MIMAT0000527	mmu-miR-16-5p	Rnf213	672511	ENSMUSG00000070327	Degradome sequencing//Degradome sequencing	positive		validated
tarbase	MIMAT0000527	mmu-miR-16-5p	Rnf216	108086	ENSMUSG00000045078	Degradome sequencing	positive		validated
tarbase	MIMAT0000527	mmu-miR-16-5p	Rnf31	268749	ENSMUSG00000047098	Degradome sequencing//Degradome sequencing	positive		validated
tarbase	MIMAT0000527	mmu-miR-16-5p	Rnf38	73469	ENSMUSG00000035696	Degradome sequencing//Degradome sequencing	positive		validated
tarbase	MIMAT0000527	mmu-miR-16-5p	Rnf4	19822	ENSMUSG00000029110	Degradome sequencing	positive		validated
tarbase	MIMAT0000527	mmu-miR-16-5p	Rnf40	233900	ENSMUSG00000030816	Degradome sequencing	positive		validated
tarbase	MIMAT0000527	mmu-miR-16-5p	Rock1	19877	ENSMUSG00000024290	Degradome sequencing	positive		validated
tarbase	MIMAT0000527	mmu-miR-16-5p	Rora	19883	ENSMUSG00000032238	Degradome sequencing//Degradome sequencing	positive		validated
tarbase	MIMAT0000527	mmu-miR-16-5p	Rpa2	19891	ENSMUSG00000028884	Degradome sequencing	positive		validated
tarbase	MIMAT0000527	mmu-miR-16-5p	Rpia	19895	ENSMUSG00000053604	Degradome sequencing	positive		validated
tarbase	MIMAT0000527	mmu-miR-16-5p	Rpl13a	22121	ENSMUSG00000074129	Degradome sequencing	positive		validated
tarbase	MIMAT0000527	mmu-miR-16-5p	Rpl14	67115	ENSMUSG00000025794	Degradome sequencing//Degradome sequencing//Degradome sequencing	positive		validated
tarbase	MIMAT0000527	mmu-miR-16-5p	Rpl15	66480	ENSMUSG00000012405	Degradome sequencing	positive		validated
tarbase	MIMAT0000527	mmu-miR-16-5p	Rpn1	103963	ENSMUSG00000030062	Degradome sequencing//Degradome sequencing	positive		validated
tarbase	MIMAT0000527	mmu-miR-16-5p	Rpn2	20014	ENSMUSG00000027642	Degradome sequencing	positive		validated
tarbase	MIMAT0000527	mmu-miR-16-5p	Rprd2	75137	ENSMUSG00000028106	Degradome sequencing	positive		validated
tarbase	MIMAT0000527	mmu-miR-16-5p	Rps24	20088	ENSMUSG00000025290	Degradome sequencing//Degradome sequencing	positive		validated
tarbase	MIMAT0000527	mmu-miR-16-5p	Rps6ka5	73086	ENSMUSG00000021180	Degradome sequencing//Degradome sequencing	positive		validated
tarbase	MIMAT0000527	mmu-miR-16-5p	Rps6kc1	320119	ENSMUSG00000089872	Degradome sequencing	positive		validated
tarbase	MIMAT0000527	mmu-miR-16-5p	Rptor	74370	ENSMUSG00000025583	Degradome sequencing	positive		validated
tarbase	MIMAT0000527	mmu-miR-16-5p	Rras2	66922	ENSMUSG00000055723	Degradome sequencing	positive		validated
tarbase	MIMAT0000527	mmu-miR-16-5p	Rreb1	68750	ENSMUSG00000039087	Degradome sequencing//Degradome sequencing//Degradome sequencing	positive		validated
tarbase	MIMAT0000527	mmu-miR-16-5p	Rsbn1	229675	ENSMUSG00000044098	Degradome sequencing//Degradome sequencing	positive		validated
tarbase	MIMAT0000527	mmu-miR-16-5p	Rsf1	233532	ENSMUSG00000035623	Degradome sequencing	positive		validated
tarbase	MIMAT0000527	mmu-miR-16-5p	Rsrp1		ENSMUSG00000037266	Degradome sequencing	positive		validated
tarbase	MIMAT0000527	mmu-miR-16-5p	Rtn3	20168	ENSMUSG00000024758	Degradome sequencing//Degradome sequencing//Degradome sequencing	positive		validated
tarbase	MIMAT0000527	mmu-miR-16-5p	Rtn4	68585	ENSMUSG00000020458	Degradome sequencing//Degradome sequencing//Degradome sequencing	positive		validated
tarbase	MIMAT0000527	mmu-miR-16-5p	Rubcnl	271221	ENSMUSG00000034959	Degradome sequencing	positive		validated
tarbase	MIMAT0000527	mmu-miR-16-5p	S100b	20203	ENSMUSG00000033208	Degradome sequencing	positive		validated
tarbase	MIMAT0000527	mmu-miR-16-5p	S1pr1	13609	ENSMUSG00000045092	Degradome sequencing//Degradome sequencing	positive		validated
tarbase	MIMAT0000527	mmu-miR-16-5p	S1pr4	13611	ENSMUSG00000044199	Degradome sequencing//Degradome sequencing	positive		validated
tarbase	MIMAT0000527	mmu-miR-16-5p	Sacm1l	83493	ENSMUSG00000025240	Degradome sequencing	positive		validated
tarbase	MIMAT0000527	mmu-miR-16-5p	Sacs	50720	ENSMUSG00000048279	Degradome sequencing	positive		validated
tarbase	MIMAT0000527	mmu-miR-16-5p	Satb1	20230	ENSMUSG00000023927	Degradome sequencing//Degradome sequencing	positive		validated
tarbase	MIMAT0000527	mmu-miR-16-5p	Sbno1	243272	ENSMUSG00000038095	Degradome sequencing//Degradome sequencing	positive		validated
tarbase	MIMAT0000527	mmu-miR-16-5p	Scamp5	56807	ENSMUSG00000040722	Degradome sequencing	positive		validated
tarbase	MIMAT0000527	mmu-miR-16-5p	Scd1	20249	ENSMUSG00000037071	Degradome sequencing//Degradome sequencing//Degradome sequencing//Degradome sequencing//Degradome sequencing	positive		validated
tarbase	MIMAT0000527	mmu-miR-16-5p	Scd2	20250	ENSMUSG00000025203	Degradome sequencing//Degradome sequencing	positive		validated
tarbase	MIMAT0000527	mmu-miR-16-5p	Scfd2	212986	ENSMUSG00000062110	Degradome sequencing	positive		validated
tarbase	MIMAT0000527	mmu-miR-16-5p	Scly	50880	ENSMUSG00000026307	Degradome sequencing	positive		validated
tarbase	MIMAT0000527	mmu-miR-16-5p	Scmh1	29871	ENSMUSG00000000085	Degradome sequencing	positive		validated
tarbase	MIMAT0000527	mmu-miR-16-5p	Scn1b	20266	ENSMUSG00000019194	Degradome sequencing	positive		validated
tarbase	MIMAT0000527	mmu-miR-16-5p	Scp2	20280	ENSMUSG00000028603	Degradome sequencing//Degradome sequencing	positive		validated
tarbase	MIMAT0000527	mmu-miR-16-5p	Scrn3	74616	ENSMUSG00000008226	Degradome sequencing	positive		validated
tarbase	MIMAT0000527	mmu-miR-16-5p	Sdad1	231452	ENSMUSG00000029415	Degradome sequencing	positive		validated
tarbase	MIMAT0000527	mmu-miR-16-5p	Sdc2	15529	ENSMUSG00000022261	Degradome sequencing	positive		validated
tarbase	MIMAT0000527	mmu-miR-16-5p	Sdcbp	53378	ENSMUSG00000028249	Degradome sequencing//Degradome sequencing	positive		validated
tarbase	MIMAT0000527	mmu-miR-16-5p	Sdf2l1	64136	ENSMUSG00000022769	Degradome sequencing	positive		validated
tarbase	MIMAT0000527	mmu-miR-16-5p	Sdf4	20318	ENSMUSG00000029076	Degradome sequencing//Degradome sequencing	positive		validated
tarbase	MIMAT0000527	mmu-miR-16-5p	Sdha	66945	ENSMUSG00000021577	Degradome sequencing	positive		validated
tarbase	MIMAT0000527	mmu-miR-16-5p	Sdhaf4	68002	ENSMUSG00000026154	Degradome sequencing//Degradome sequencing//Degradome sequencing//Degradome sequencing	positive		validated
tarbase	MIMAT0000527	mmu-miR-16-5p	Sec14l1	74136	ENSMUSG00000020823	Degradome sequencing	positive		validated
tarbase	MIMAT0000527	mmu-miR-16-5p	Sec14l4	103655	ENSMUSG00000019368	Degradome sequencing	positive		validated
tarbase	MIMAT0000527	mmu-miR-16-5p	Sec23a	20334	ENSMUSG00000020986	Degradome sequencing//Degradome sequencing	positive		validated
tarbase	MIMAT0000527	mmu-miR-16-5p	Sec24a	77371	ENSMUSG00000036391	Degradome sequencing//Degradome sequencing//Degradome sequencing	positive		validated
tarbase	MIMAT0000527	mmu-miR-16-5p	Sec24b	99683	ENSMUSG00000001052	Degradome sequencing	positive		validated
tarbase	MIMAT0000527	mmu-miR-16-5p	Sec24d	69608	ENSMUSG00000039234	Degradome sequencing	positive		validated
tarbase	MIMAT0000527	mmu-miR-16-5p	Seh1l	72124	ENSMUSG00000079614	Degradome sequencing	positive		validated
tarbase	MIMAT0000527	mmu-miR-16-5p	Selenoi	28042	ENSMUSG00000075703	Degradome sequencing//Degradome sequencing	positive		validated
tarbase	MIMAT0000527	mmu-miR-16-5p	Sema4b	20352	ENSMUSG00000030539	Degradome sequencing	positive		validated
tarbase	MIMAT0000527	mmu-miR-16-5p	Sema4d	20354	ENSMUSG00000021451	Degradome sequencing//Degradome sequencing	positive		validated
tarbase	MIMAT0000527	mmu-miR-16-5p	Sema4f	20355	ENSMUSG00000000627	Degradome sequencing	positive		validated
tarbase	MIMAT0000527	mmu-miR-16-5p	Sema5a	20356	ENSMUSG00000022231	Degradome sequencing	positive		validated
tarbase	MIMAT0000527	mmu-miR-16-5p	Sema6d	214968	ENSMUSG00000027200	Degradome sequencing	positive		validated
tarbase	MIMAT0000527	mmu-miR-16-5p	Sephs2	20768	ENSMUSG00000049091	Degradome sequencing//Degradome sequencing//Degradome sequencing	positive		validated
tarbase	MIMAT0000527	mmu-miR-16-5p	Serbp1		ENSMUSG00000036371	Degradome sequencing//Degradome sequencing	positive		validated
tarbase	MIMAT0000527	mmu-miR-16-5p	Serinc3	26943	ENSMUSG00000017707	Degradome sequencing//Degradome sequencing//Degradome sequencing	positive		validated
tarbase	MIMAT0000527	mmu-miR-16-5p	Serinc5	218442	ENSMUSG00000021703	Degradome sequencing	positive		validated
tarbase	MIMAT0000527	mmu-miR-16-5p	Serpina1b	20701	ENSMUSG00000071178	Degradome sequencing	positive		validated
tarbase	MIMAT0000527	mmu-miR-16-5p	Serpina1d	20703	ENSMUSG00000071177	Degradome sequencing	positive		validated
tarbase	MIMAT0000527	mmu-miR-16-5p	Serpina1e		ENSMUSG00000072849	Degradome sequencing//Degradome sequencing	positive		validated
tarbase	MIMAT0000527	mmu-miR-16-5p	Serpinb9	20723	ENSMUSG00000045827	Degradome sequencing//Degradome sequencing	positive		validated
tarbase	MIMAT0000527	mmu-miR-16-5p	Serping1	12258	ENSMUSG00000023224	Degradome sequencing	positive		validated
tarbase	MIMAT0000527	mmu-miR-16-5p	Serpini1		ENSMUSG00000027834	Degradome sequencing	positive		validated
tarbase	MIMAT0000527	mmu-miR-16-5p	Sesn1	140742	ENSMUSG00000038332	Degradome sequencing	positive		validated
tarbase	MIMAT0000527	mmu-miR-16-5p	Sesn3	75747	ENSMUSG00000032009	Degradome sequencing	positive		validated
tarbase	MIMAT0000527	mmu-miR-16-5p	Setd1b	208043	ENSMUSG00000038384	Degradome sequencing//Degradome sequencing	positive		validated
tarbase	MIMAT0000527	mmu-miR-16-5p	Setd2	235626	ENSMUSG00000044791	Degradome sequencing//Degradome sequencing	positive		validated
tarbase	MIMAT0000527	mmu-miR-16-5p	Setd5	72895	ENSMUSG00000034269	Degradome sequencing//Degradome sequencing	positive		validated
tarbase	MIMAT0000527	mmu-miR-16-5p	Setx	269254	ENSMUSG00000043535	Degradome sequencing//Degradome sequencing//Degradome sequencing	positive		validated
tarbase	MIMAT0000527	mmu-miR-16-5p	Sf3b1	81898	ENSMUSG00000025982	Degradome sequencing//Degradome sequencing	positive		validated
tarbase	MIMAT0000527	mmu-miR-16-5p	Sf3b3	101943	ENSMUSG00000033732	Degradome sequencing	positive		validated
tarbase	MIMAT0000527	mmu-miR-16-5p	Sgms1	208449	ENSMUSG00000040451	Degradome sequencing//Degradome sequencing	positive		validated
tarbase	MIMAT0000527	mmu-miR-16-5p	Sgpp1	81535	ENSMUSG00000021054	Degradome sequencing//Degradome sequencing	positive		validated
tarbase	MIMAT0000527	mmu-miR-16-5p	Sh2b1	20399	ENSMUSG00000030733	Degradome sequencing	positive		validated
tarbase	MIMAT0000527	mmu-miR-16-5p	Sh3gl2	20404	ENSMUSG00000028488	Degradome sequencing	positive		validated
tarbase	MIMAT0000527	mmu-miR-16-5p	Sh3pxd2a	14218	ENSMUSG00000053617	Degradome sequencing//Degradome sequencing	positive		validated
tarbase	MIMAT0000527	mmu-miR-16-5p	Sh3rf3	237353	ENSMUSG00000037990	Degradome sequencing	positive		validated
tarbase	MIMAT0000527	mmu-miR-16-5p	Shank1	243961	ENSMUSG00000038738	Degradome sequencing	positive		validated
tarbase	MIMAT0000527	mmu-miR-16-5p	Shisa5	66940	ENSMUSG00000025647	Degradome sequencing//Degradome sequencing//Degradome sequencing//Degradome sequencing	positive		validated
tarbase	MIMAT0000527	mmu-miR-16-5p	Shoc2	56392	ENSMUSG00000024976	Degradome sequencing//Degradome sequencing	positive		validated
tarbase	MIMAT0000527	mmu-miR-16-5p	Siah1a	20437	ENSMUSG00000036840	Degradome sequencing	positive		validated
tarbase	MIMAT0000527	mmu-miR-16-5p	Sidt2	214597	ENSMUSG00000034908	Degradome sequencing	positive		validated
tarbase	MIMAT0000527	mmu-miR-16-5p	Sigmar1	18391	ENSMUSG00000036078	Degradome sequencing//Degradome sequencing//Degradome sequencing	positive		validated
tarbase	MIMAT0000527	mmu-miR-16-5p	Sik1	17691	ENSMUSG00000024042	Degradome sequencing	positive		validated
tarbase	MIMAT0000527	mmu-miR-16-5p	Sil1	81500	ENSMUSG00000024357	Degradome sequencing//Degradome sequencing//Degradome sequencing	positive		validated
tarbase	MIMAT0000527	mmu-miR-16-5p	Sin3a	20466	ENSMUSG00000042557	Degradome sequencing	positive		validated
tarbase	MIMAT0000527	mmu-miR-16-5p	Ski	20481	ENSMUSG00000029050	Degradome sequencing//Degradome sequencing	positive		validated
tarbase	MIMAT0000527	mmu-miR-16-5p	Skil	20482	ENSMUSG00000027660	Degradome sequencing	positive		validated
tarbase	MIMAT0000527	mmu-miR-16-5p	Skp1a	21402	ENSMUSG00000036309	Degradome sequencing//Degradome sequencing	positive		validated
tarbase	MIMAT0000527	mmu-miR-16-5p	Slamf1	27218	ENSMUSG00000015316	Degradome sequencing	positive		validated
tarbase	MIMAT0000527	mmu-miR-16-5p	Slc12a2	20496	ENSMUSG00000024597	Degradome sequencing	positive		validated
tarbase	MIMAT0000527	mmu-miR-16-5p	Slc13a3	114644	ENSMUSG00000018459	Degradome sequencing	positive		validated
tarbase	MIMAT0000527	mmu-miR-16-5p	Slc13a4		ENSMUSG00000029843	Degradome sequencing	positive		validated
tarbase	MIMAT0000527	mmu-miR-16-5p	Slc15a4	100561	ENSMUSG00000029416	Degradome sequencing	positive		validated
tarbase	MIMAT0000527	mmu-miR-16-5p	Slc16a1	20501	ENSMUSG00000032902	Degradome sequencing	positive		validated
tarbase	MIMAT0000527	mmu-miR-16-5p	Slc16a3	80879	ENSMUSG00000025161	Degradome sequencing	positive		validated
tarbase	MIMAT0000527	mmu-miR-16-5p	Slc16a6	104681	ENSMUSG00000041920	Degradome sequencing	positive		validated
tarbase	MIMAT0000527	mmu-miR-16-5p	Slc19a2	116914	ENSMUSG00000040918	Degradome sequencing//Degradome sequencing//Degradome sequencing	positive		validated
tarbase	MIMAT0000527	mmu-miR-16-5p	Slc1a2	20511	ENSMUSG00000005089	Degradome sequencing	positive		validated
tarbase	MIMAT0000527	mmu-miR-16-5p	Slc1a3	20512	ENSMUSG00000005360	Degradome sequencing	positive		validated
tarbase	MIMAT0000527	mmu-miR-16-5p	Slc1a4	55963	ENSMUSG00000020142	Degradome sequencing//Degradome sequencing	positive		validated
tarbase	MIMAT0000527	mmu-miR-16-5p	Slc20a1	20515	ENSMUSG00000027397	Degradome sequencing	positive		validated
tarbase	MIMAT0000527	mmu-miR-16-5p	Slc20a2	20516	ENSMUSG00000037656	Degradome sequencing//Degradome sequencing	positive		validated
tarbase	MIMAT0000527	mmu-miR-16-5p	Slc25a1	13358	ENSMUSG00000003528	Degradome sequencing//Degradome sequencing	positive		validated
tarbase	MIMAT0000527	mmu-miR-16-5p	Slc25a15	18408	ENSMUSG00000031482	Degradome sequencing//Degradome sequencing//Degradome sequencing	positive		validated
tarbase	MIMAT0000527	mmu-miR-16-5p	Slc25a22	68267	ENSMUSG00000019082	Degradome sequencing//Degradome sequencing//Degradome sequencing	positive		validated
tarbase	MIMAT0000527	mmu-miR-16-5p	Slc25a23	66972	ENSMUSG00000046329	Degradome sequencing	positive		validated
tarbase	MIMAT0000527	mmu-miR-16-5p	Slc25a3	18674	ENSMUSG00000061904	Degradome sequencing	positive		validated
tarbase	MIMAT0000527	mmu-miR-16-5p	Slc25a32	69906	ENSMUSG00000022299	Degradome sequencing//Degradome sequencing	positive		validated
tarbase	MIMAT0000527	mmu-miR-16-5p	Slc25a36	192287	ENSMUSG00000032449	Degradome sequencing	positive		validated
tarbase	MIMAT0000527	mmu-miR-16-5p	Slc25a42	73095	ENSMUSG00000002346	Degradome sequencing	positive		validated
tarbase	MIMAT0000527	mmu-miR-16-5p	Slc25a46	67453	ENSMUSG00000024259	Degradome sequencing	positive		validated
tarbase	MIMAT0000527	mmu-miR-16-5p	Slc26a2	13521	ENSMUSG00000034320	Degradome sequencing	positive		validated
tarbase	MIMAT0000527	mmu-miR-16-5p	Slc27a1	26457	ENSMUSG00000031808	Degradome sequencing	positive		validated
tarbase	MIMAT0000527	mmu-miR-16-5p	Slc27a2		ENSMUSG00000027359	Degradome sequencing	positive		validated
tarbase	MIMAT0000527	mmu-miR-16-5p	Slc29a2	13340	ENSMUSG00000024891	Degradome sequencing	positive		validated
tarbase	MIMAT0000527	mmu-miR-16-5p	Slc2a3	20527	ENSMUSG00000003153	Degradome sequencing//Degradome sequencing//Degradome sequencing	positive		validated
tarbase	MIMAT0000527	mmu-miR-16-5p	Slc30a10	226781	ENSMUSG00000026614	Degradome sequencing	positive		validated
tarbase	MIMAT0000527	mmu-miR-16-5p	Slc35e2	320541	ENSMUSG00000042202	Degradome sequencing	positive		validated
tarbase	MIMAT0000527	mmu-miR-16-5p	Slc37a4	14385	ENSMUSG00000032114	Degradome sequencing	positive		validated
tarbase	MIMAT0000527	mmu-miR-16-5p	Slc38a1	105727	ENSMUSG00000023169	Degradome sequencing	positive		validated
tarbase	MIMAT0000527	mmu-miR-16-5p	Slc39a1	30791	ENSMUSG00000052310	Degradome sequencing//Degradome sequencing	positive		validated
tarbase	MIMAT0000527	mmu-miR-16-5p	Slc39a10	227059	ENSMUSG00000025986	Degradome sequencing//Degradome sequencing	positive		validated
tarbase	MIMAT0000527	mmu-miR-16-5p	Slc41a1	98396	ENSMUSG00000013275	Degradome sequencing	positive		validated
tarbase	MIMAT0000527	mmu-miR-16-5p	Slc41a2	338365	ENSMUSG00000034591	Degradome sequencing	positive		validated
tarbase	MIMAT0000527	mmu-miR-16-5p	Slc43a2	215113	ENSMUSG00000038178	Degradome sequencing	positive		validated
tarbase	MIMAT0000527	mmu-miR-16-5p	Slc44a2	68682	ENSMUSG00000057193	Degradome sequencing//Degradome sequencing	positive		validated
tarbase	MIMAT0000527	mmu-miR-16-5p	Slc4a7	218756	ENSMUSG00000021733	Degradome sequencing//Degradome sequencing	positive		validated
tarbase	MIMAT0000527	mmu-miR-16-5p	Slc5a3	53881	ENSMUSG00000089774	Degradome sequencing//Degradome sequencing	positive		validated
tarbase	MIMAT0000527	mmu-miR-16-5p	Slc6a1	232333	ENSMUSG00000030310	Degradome sequencing	positive		validated
tarbase	MIMAT0000527	mmu-miR-16-5p	Slc6a11	243616	ENSMUSG00000030307	Degradome sequencing	positive		validated
mirtarbase	MIMAT0000527	mmu-miR-16-5p	Slc6a4	15567	ENSMUSG00000020838	Luciferase reporter assay	Functional MTI	20847275	validated
tarbase	MIMAT0000527	mmu-miR-16-5p	Slc6a7	240332	ENSMUSG00000052026	Degradome sequencing	positive		validated
tarbase	MIMAT0000527	mmu-miR-16-5p	Slc7a1	11987	ENSMUSG00000041313	Degradome sequencing//Degradome sequencing	positive		validated
tarbase	MIMAT0000527	mmu-miR-16-5p	Slc7a10	53896	ENSMUSG00000030495	Degradome sequencing	positive		validated
tarbase	MIMAT0000527	mmu-miR-16-5p	Slc7a11	26570	ENSMUSG00000027737	Degradome sequencing	positive		validated
tarbase	MIMAT0000527	mmu-miR-16-5p	Slc7a14	241919	ENSMUSG00000069072	Degradome sequencing	positive		validated
tarbase	MIMAT0000527	mmu-miR-16-5p	Slc7a2	11988	ENSMUSG00000031596	Degradome sequencing	positive		validated
tarbase	MIMAT0000527	mmu-miR-16-5p	Slc7a6	330836	ENSMUSG00000031904	Degradome sequencing	positive		validated
tarbase	MIMAT0000527	mmu-miR-16-5p	Slco1c1	58807	ENSMUSG00000030235	Degradome sequencing	positive		validated
tarbase	MIMAT0000527	mmu-miR-16-5p	Slf2	226151	ENSMUSG00000036097	Degradome sequencing//Degradome sequencing	positive		validated
tarbase	MIMAT0000527	mmu-miR-16-5p	Slfn1	20555	ENSMUSG00000078763	Degradome sequencing//Degradome sequencing	positive		validated
tarbase	MIMAT0000527	mmu-miR-16-5p	Slitrk2	245450	ENSMUSG00000036790	Degradome sequencing	positive		validated
tarbase	MIMAT0000527	mmu-miR-16-5p	Slitrk5	75409	ENSMUSG00000033214	Degradome sequencing	positive		validated
tarbase	MIMAT0000527	mmu-miR-16-5p	Slk	20874	ENSMUSG00000025060	Degradome sequencing//Degradome sequencing//Degradome sequencing	positive		validated
tarbase	MIMAT0000527	mmu-miR-16-5p	Slmap	83997	ENSMUSG00000021870	Degradome sequencing	positive		validated
tarbase	MIMAT0000527	mmu-miR-16-5p	Smad2	17126	ENSMUSG00000024563	Degradome sequencing	positive		validated
tarbase	MIMAT0000527	mmu-miR-16-5p	Smad5	17129	ENSMUSG00000021540	Degradome sequencing//Degradome sequencing	positive		validated
tarbase	MIMAT0000527	mmu-miR-16-5p	Smad7	17131	ENSMUSG00000025880	Degradome sequencing//Degradome sequencing//Degradome sequencing	positive		validated
tarbase	MIMAT0000527	mmu-miR-16-5p	Smarcc2	68094	ENSMUSG00000025369	Degradome sequencing//Degradome sequencing	positive		validated
tarbase	MIMAT0000527	mmu-miR-16-5p	Smarcd2	83796	ENSMUSG00000078619	Degradome sequencing//Degradome sequencing	positive		validated
tarbase	MIMAT0000527	mmu-miR-16-5p	Smc3	13006	ENSMUSG00000024974	Degradome sequencing	positive		validated
tarbase	MIMAT0000527	mmu-miR-16-5p	Smcr8	237782	ENSMUSG00000049323	Degradome sequencing	positive		validated
tarbase	MIMAT0000527	mmu-miR-16-5p	Smg7	226517	ENSMUSG00000042772	Degradome sequencing	positive		validated
tarbase	MIMAT0000527	mmu-miR-16-5p	Smim10l1		ENSMUSG00000072704	Degradome sequencing	positive		validated
tarbase	MIMAT0000527	mmu-miR-16-5p	Smim18	72632	ENSMUSG00000094500	Degradome sequencing	positive		validated
tarbase	MIMAT0000527	mmu-miR-16-5p	Smn1	20595	ENSMUSG00000021645	Degradome sequencing	positive		validated
tarbase	MIMAT0000527	mmu-miR-16-5p	Smpd1	20597	ENSMUSG00000037049	Degradome sequencing//Degradome sequencing	positive		validated
tarbase	MIMAT0000527	mmu-miR-16-5p	Smpd3	58994	ENSMUSG00000031906	Degradome sequencing	positive		validated
tarbase	MIMAT0000527	mmu-miR-16-5p	Sms	20603	ENSMUSG00000071708	Degradome sequencing	positive		validated
tarbase	MIMAT0000527	mmu-miR-16-5p	Smurf1	75788	ENSMUSG00000038780	Degradome sequencing//Degradome sequencing	positive		validated
tarbase	MIMAT0000527	mmu-miR-16-5p	Smurf2	66313	ENSMUSG00000018363	Degradome sequencing//Degradome sequencing	positive		validated
tarbase	MIMAT0000527	mmu-miR-16-5p	Smyd4	319822	ENSMUSG00000018809	Degradome sequencing	positive		validated
tarbase	MIMAT0000527	mmu-miR-16-5p	Snap47	67826	ENSMUSG00000009894	Degradome sequencing	positive		validated
tarbase	MIMAT0000527	mmu-miR-16-5p	Snd1	56463	ENSMUSG00000001424	Degradome sequencing	positive		validated
tarbase	MIMAT0000527	mmu-miR-16-5p	Snhg11	319317	ENSMUSG00000044349	Degradome sequencing	positive		validated
tarbase	MIMAT0000527	mmu-miR-16-5p	Snrnp200	320632	ENSMUSG00000003660	Degradome sequencing//Degradome sequencing//Degradome sequencing	positive		validated
tarbase	MIMAT0000527	mmu-miR-16-5p	Snrnp48	67797	ENSMUSG00000021431	Degradome sequencing	positive		validated
tarbase	MIMAT0000527	mmu-miR-16-5p	Snx27	76742	ENSMUSG00000028136	Degradome sequencing//Degradome sequencing	positive		validated
tarbase	MIMAT0000527	mmu-miR-16-5p	Soat1	20652	ENSMUSG00000026600	Degradome sequencing	positive		validated
tarbase	MIMAT0000527	mmu-miR-16-5p	Socs6	54607	ENSMUSG00000056153	Degradome sequencing//Degradome sequencing	positive		validated
tarbase	MIMAT0000527	mmu-miR-16-5p	Soga1	320706	ENSMUSG00000055485	Degradome sequencing	positive		validated
tarbase	MIMAT0000527	mmu-miR-16-5p	Son	20658	ENSMUSG00000022961	Degradome sequencing//Degradome sequencing	positive		validated
mirtarbase	MIMAT0000527	mmu-miR-16-5p	Sorcs2	81840	ENSMUSG00000029093	HITS-CLIP	Functional MTI (Weak)	23597149	validated
tarbase	MIMAT0000527	mmu-miR-16-5p	Sorcs2	81840	ENSMUSG00000029093	Degradome sequencing	positive		validated
tarbase	MIMAT0000527	mmu-miR-16-5p	Sort1	20661	ENSMUSG00000068747	Degradome sequencing	positive		validated
tarbase	MIMAT0000527	mmu-miR-16-5p	Sos2	20663	ENSMUSG00000034801	Degradome sequencing	positive		validated
tarbase	MIMAT0000527	mmu-miR-16-5p	Sowahb	78088	ENSMUSG00000045314	Degradome sequencing	positive		validated
tarbase	MIMAT0000527	mmu-miR-16-5p	Sox5	20678	ENSMUSG00000041540	Degradome sequencing//Degradome sequencing	positive		validated
tarbase	MIMAT0000527	mmu-miR-16-5p	Sox9	20682	ENSMUSG00000000567	Degradome sequencing	positive		validated
tarbase	MIMAT0000527	mmu-miR-16-5p	Sp1	20683	ENSMUSG00000001280	Degradome sequencing//Degradome sequencing//Degradome sequencing//Degradome sequencing	positive		validated
tarbase	MIMAT0000527	mmu-miR-16-5p	Sp4	20688	ENSMUSG00000025323	Degradome sequencing	positive		validated
tarbase	MIMAT0000527	mmu-miR-16-5p	Spen	56381	ENSMUSG00000040761	Degradome sequencing//Degradome sequencing//Degradome sequencing	positive		validated
tarbase	MIMAT0000527	mmu-miR-16-5p	Spg20	229285	ENSMUSG00000036580	Degradome sequencing	positive		validated
tarbase	MIMAT0000527	mmu-miR-16-5p	Sphkap	77629	ENSMUSG00000026163	Degradome sequencing	positive		validated
tarbase	MIMAT0000527	mmu-miR-16-5p	Spidr	224008	ENSMUSG00000041974	Degradome sequencing	positive		validated
tarbase	MIMAT0000527	mmu-miR-16-5p	Sppl2a	66552	ENSMUSG00000027366	Degradome sequencing//Degradome sequencing//Degradome sequencing	positive		validated
tarbase	MIMAT0000527	mmu-miR-16-5p	Spred1	114715	ENSMUSG00000027351	Degradome sequencing//Degradome sequencing//Degradome sequencing//Degradome sequencing//Degradome sequencing	positive		validated
tarbase	MIMAT0000527	mmu-miR-16-5p	Sprn	212518	ENSMUSG00000045733	Degradome sequencing	positive		validated
tarbase	MIMAT0000527	mmu-miR-16-5p	Spry4	24066	ENSMUSG00000024427	Degradome sequencing	positive		validated
mirtarbase	MIMAT0000527	mmu-miR-16-5p	Spsb4	211949		HITS-CLIP	Functional MTI (Weak)	23597149	validated
tarbase	MIMAT0000527	mmu-miR-16-5p	Sptbn1	20742	ENSMUSG00000020315	Degradome sequencing//Degradome sequencing	positive		validated
tarbase	MIMAT0000527	mmu-miR-16-5p	Sptbn2	20743	ENSMUSG00000067889	Degradome sequencing//Degradome sequencing//Degradome sequencing	positive		validated
tarbase	MIMAT0000527	mmu-miR-16-5p	Sptlc1	268656	ENSMUSG00000021468	Degradome sequencing//Degradome sequencing//Degradome sequencing	positive		validated
tarbase	MIMAT0000527	mmu-miR-16-5p	Sptlc2	20773	ENSMUSG00000021036	Degradome sequencing	positive		validated
tarbase	MIMAT0000527	mmu-miR-16-5p	Spty2d1	101685	ENSMUSG00000049516	Degradome sequencing//Degradome sequencing	positive		validated
tarbase	MIMAT0000527	mmu-miR-16-5p	Sqstm1	18412	ENSMUSG00000015837	Degradome sequencing//Degradome sequencing//Degradome sequencing	positive		validated
tarbase	MIMAT0000527	mmu-miR-16-5p	Srebf1	20787	ENSMUSG00000020538	Degradome sequencing	positive		validated
tarbase	MIMAT0000527	mmu-miR-16-5p	Sri	109552	ENSMUSG00000003161	Degradome sequencing	positive		validated
tarbase	MIMAT0000527	mmu-miR-16-5p	Srp14	20813	ENSMUSG00000009549	Degradome sequencing//Degradome sequencing	positive		validated
tarbase	MIMAT0000527	mmu-miR-16-5p	Srpk1	20815	ENSMUSG00000004865	Degradome sequencing//Degradome sequencing//Degradome sequencing//Degradome sequencing	positive		validated
tarbase	MIMAT0000527	mmu-miR-16-5p	Srpr	67398	ENSMUSG00000032042	Degradome sequencing	positive		validated
tarbase	MIMAT0000527	mmu-miR-16-5p	Srprb	20818	ENSMUSG00000032553	Degradome sequencing	positive		validated
tarbase	MIMAT0000527	mmu-miR-16-5p	Srr	27364	ENSMUSG00000001323	Degradome sequencing	positive		validated
tarbase	MIMAT0000527	mmu-miR-16-5p	Srrm2	75956	ENSMUSG00000039218	Degradome sequencing//Degradome sequencing	positive		validated
tarbase	MIMAT0000527	mmu-miR-16-5p	Srsf6	67996	ENSMUSG00000016921	Degradome sequencing	positive		validated
tarbase	MIMAT0000527	mmu-miR-16-5p	Ssh1	231637	ENSMUSG00000042121	Degradome sequencing	positive		validated
tarbase	MIMAT0000527	mmu-miR-16-5p	Ssr1	107513	ENSMUSG00000021427	Degradome sequencing//Degradome sequencing	positive		validated
tarbase	MIMAT0000527	mmu-miR-16-5p	Ssr4	20832	ENSMUSG00000002014	Degradome sequencing	positive		validated
tarbase	MIMAT0000527	mmu-miR-16-5p	Ssrp1	20833	ENSMUSG00000027067	Degradome sequencing//Degradome sequencing	positive		validated
tarbase	MIMAT0000527	mmu-miR-16-5p	St6gal1	20440	ENSMUSG00000022885	Degradome sequencing	positive		validated
tarbase	MIMAT0000527	mmu-miR-16-5p	St8sia3	20451	ENSMUSG00000056812	Degradome sequencing	positive		validated
tarbase	MIMAT0000527	mmu-miR-16-5p	Stam		ENSMUSG00000026718	Degradome sequencing	positive		validated
tarbase	MIMAT0000527	mmu-miR-16-5p	Stambpl1	76630	ENSMUSG00000024776	Degradome sequencing//Degradome sequencing	positive		validated
tarbase	MIMAT0000527	mmu-miR-16-5p	Stat1	20846	ENSMUSG00000026104	Degradome sequencing//Degradome sequencing	positive		validated
tarbase	MIMAT0000527	mmu-miR-16-5p	Stat2	20847	ENSMUSG00000040033	Degradome sequencing//Degradome sequencing	positive		validated
tarbase	MIMAT0000527	mmu-miR-16-5p	Stk35	67333	ENSMUSG00000037885	Degradome sequencing//Degradome sequencing	positive		validated
tarbase	MIMAT0000527	mmu-miR-16-5p	Stk39	53416	ENSMUSG00000027030	Degradome sequencing//Degradome sequencing	positive		validated
tarbase	MIMAT0000527	mmu-miR-16-5p	Stk40	74178	ENSMUSG00000042608	Degradome sequencing	positive		validated
tarbase	MIMAT0000527	mmu-miR-16-5p	Stmn2	20257	ENSMUSG00000027500	Degradome sequencing	positive		validated
tarbase	MIMAT0000527	mmu-miR-16-5p	Stradb	227154	ENSMUSG00000026027	Degradome sequencing//Degradome sequencing	positive		validated
tarbase	MIMAT0000527	mmu-miR-16-5p	Strip1	229707	ENSMUSG00000014601	Degradome sequencing//Degradome sequencing	positive		validated
tarbase	MIMAT0000527	mmu-miR-16-5p	Strn	268980	ENSMUSG00000024077	Degradome sequencing	positive		validated
tarbase	MIMAT0000527	mmu-miR-16-5p	Strn3	94186	ENSMUSG00000020954	Degradome sequencing	positive		validated
tarbase	MIMAT0000527	mmu-miR-16-5p	Stt3a	16430	ENSMUSG00000032116	Degradome sequencing//Degradome sequencing	positive		validated
tarbase	MIMAT0000527	mmu-miR-16-5p	Stub1	56424	ENSMUSG00000039615	Degradome sequencing//Degradome sequencing	positive		validated
tarbase	MIMAT0000527	mmu-miR-16-5p	Stxbp2	20911	ENSMUSG00000004626	Degradome sequencing//Degradome sequencing	positive		validated
tarbase	MIMAT0000527	mmu-miR-16-5p	Stxbp3	20912	ENSMUSG00000027882	Degradome sequencing//Degradome sequencing//Degradome sequencing	positive		validated
tarbase	MIMAT0000527	mmu-miR-16-5p	Sucla2	20916	ENSMUSG00000022110	Degradome sequencing//Degradome sequencing//Degradome sequencing	positive		validated
tarbase	MIMAT0000527	mmu-miR-16-5p	Suco	226551	ENSMUSG00000040297	Degradome sequencing//Degradome sequencing	positive		validated
tarbase	MIMAT0000527	mmu-miR-16-5p	Sugct	192136	ENSMUSG00000055137	Degradome sequencing	positive		validated
tarbase	MIMAT0000527	mmu-miR-16-5p	Sugt1		ENSMUSG00000022024	Degradome sequencing	positive		validated
tarbase	MIMAT0000527	mmu-miR-16-5p	Susd4	96935	ENSMUSG00000038576	Degradome sequencing	positive		validated
tarbase	MIMAT0000527	mmu-miR-16-5p	Suz12	52615	ENSMUSG00000017548	Degradome sequencing//Degradome sequencing	positive		validated
tarbase	MIMAT0000527	mmu-miR-16-5p	Svop	68666	ENSMUSG00000042078	Degradome sequencing	positive		validated
tarbase	MIMAT0000527	mmu-miR-16-5p	Swi5	72931	ENSMUSG00000044627	Degradome sequencing//Degradome sequencing	positive		validated
tarbase	MIMAT0000527	mmu-miR-16-5p	Swt1	66875	ENSMUSG00000052748	Degradome sequencing	positive		validated
tarbase	MIMAT0000527	mmu-miR-16-5p	Syf2	68592	ENSMUSG00000028821	Degradome sequencing//Degradome sequencing	positive		validated
tarbase	MIMAT0000527	mmu-miR-16-5p	Syncrip	56403	ENSMUSG00000032423	Degradome sequencing	positive		validated
tarbase	MIMAT0000527	mmu-miR-16-5p	Syne3	212073	ENSMUSG00000054150	Degradome sequencing//Degradome sequencing	positive		validated
tarbase	MIMAT0000527	mmu-miR-16-5p	Syngr3	20974	ENSMUSG00000007021	Degradome sequencing	positive		validated
tarbase	MIMAT0000527	mmu-miR-16-5p	Synj1	104015	ENSMUSG00000022973	Degradome sequencing	positive		validated
tarbase	MIMAT0000527	mmu-miR-16-5p	Syt3	20981	ENSMUSG00000030731	Degradome sequencing//Degradome sequencing	positive		validated
tarbase	MIMAT0000527	mmu-miR-16-5p	Syt5		ENSMUSG00000004961	Degradome sequencing	positive		validated
tarbase	MIMAT0000527	mmu-miR-16-5p	Syvn1	74126	ENSMUSG00000024807	Degradome sequencing	positive		validated
tarbase	MIMAT0000527	mmu-miR-16-5p	Szt2	230676	ENSMUSG00000033253	Degradome sequencing//Degradome sequencing	positive		validated
mirtarbase	MIMAT0000527	mmu-miR-16-5p	Tacc1	320165	ENSMUSG00000065954	HITS-CLIP	Functional MTI (Weak)	23597149	validated
mirtarbase	MIMAT0000527	mmu-miR-16-5p	Tacc1	320165	ENSMUSG00000065954	HITS-CLIP	Functional MTI (Weak)	21258322	validated
tarbase	MIMAT0000527	mmu-miR-16-5p	Taf15	70439	ENSMUSG00000020680	Degradome sequencing	positive		validated
tarbase	MIMAT0000527	mmu-miR-16-5p	Taldo1	21351	ENSMUSG00000025503	Degradome sequencing	positive		validated
tarbase	MIMAT0000527	mmu-miR-16-5p	Taok1	216965	ENSMUSG00000017291	Degradome sequencing//Degradome sequencing	positive		validated
tarbase	MIMAT0000527	mmu-miR-16-5p	Taok3	330177	ENSMUSG00000061288	Degradome sequencing	positive		validated
tarbase	MIMAT0000527	mmu-miR-16-5p	Tap2		ENSMUSG00000024339	Degradome sequencing//Degradome sequencing	positive		validated
tarbase	MIMAT0000527	mmu-miR-16-5p	Tarbp1		ENSMUSG00000090290	Degradome sequencing//Degradome sequencing	positive		validated
tarbase	MIMAT0000527	mmu-miR-16-5p	Tarsl2	272396	ENSMUSG00000030515	Degradome sequencing	positive		validated
tarbase	MIMAT0000527	mmu-miR-16-5p	Tbc1d10b	68449	ENSMUSG00000042492	Degradome sequencing	positive		validated
tarbase	MIMAT0000527	mmu-miR-16-5p	Tbc1d4	210789	ENSMUSG00000033083	Degradome sequencing	positive		validated
tarbase	MIMAT0000527	mmu-miR-16-5p	Tbc1d8	54610	ENSMUSG00000003134	Degradome sequencing	positive		validated
tarbase	MIMAT0000527	mmu-miR-16-5p	Tbk1	56480	ENSMUSG00000020115	Degradome sequencing//Degradome sequencing	positive		validated
tarbase	MIMAT0000527	mmu-miR-16-5p	Tbl1xr1	81004	ENSMUSG00000027630	Degradome sequencing//Degradome sequencing	positive		validated
tarbase	MIMAT0000527	mmu-miR-16-5p	Tbp		ENSMUSG00000014767	Degradome sequencing//Degradome sequencing	positive		validated
tarbase	MIMAT0000527	mmu-miR-16-5p	Tbpl1	237336	ENSMUSG00000071359	Degradome sequencing//Degradome sequencing	positive		validated
tarbase	MIMAT0000527	mmu-miR-16-5p	Tcaim	382117	ENSMUSG00000046603	Degradome sequencing//Degradome sequencing//Degradome sequencing	positive		validated
tarbase	MIMAT0000527	mmu-miR-16-5p	Tcf25	66855	ENSMUSG00000001472	Degradome sequencing	positive		validated
tarbase	MIMAT0000527	mmu-miR-16-5p	Tcf4	21413	ENSMUSG00000053477	Degradome sequencing	positive		validated
tarbase	MIMAT0000527	mmu-miR-16-5p	Tcp1	21454	ENSMUSG00000068039	Degradome sequencing//Degradome sequencing//Degradome sequencing	positive		validated
tarbase	MIMAT0000527	mmu-miR-16-5p	Tcp11l2		ENSMUSG00000020034	Degradome sequencing	positive		validated
tarbase	MIMAT0000527	mmu-miR-16-5p	Tdp2	56196	ENSMUSG00000035958	Degradome sequencing//Degradome sequencing	positive		validated
tarbase	MIMAT0000527	mmu-miR-16-5p	Tes	21753	ENSMUSG00000029552	Degradome sequencing//Degradome sequencing	positive		validated
tarbase	MIMAT0000527	mmu-miR-16-5p	Tet2	214133	ENSMUSG00000040943	Degradome sequencing//Degradome sequencing	positive		validated
tarbase	MIMAT0000527	mmu-miR-16-5p	Tet3	194388	ENSMUSG00000034832	Degradome sequencing//Degradome sequencing	positive		validated
tarbase	MIMAT0000527	mmu-miR-16-5p	Tex2	21763	ENSMUSG00000040548	Degradome sequencing//Degradome sequencing//Degradome sequencing	positive		validated
tarbase	MIMAT0000527	mmu-miR-16-5p	Tex264	21767	ENSMUSG00000040813	Degradome sequencing//Degradome sequencing	positive		validated
tarbase	MIMAT0000527	mmu-miR-16-5p	Tfap4	83383	ENSMUSG00000005718	Degradome sequencing	positive		validated
tarbase	MIMAT0000527	mmu-miR-16-5p	Tfrc	22042	ENSMUSG00000022797	Degradome sequencing	positive		validated
tarbase	MIMAT0000527	mmu-miR-16-5p	Tg	21819	ENSMUSG00000053469	Degradome sequencing	positive		validated
tarbase	MIMAT0000527	mmu-miR-16-5p	Tgds		ENSMUSG00000022130	Degradome sequencing//Degradome sequencing	positive		validated
tarbase	MIMAT0000527	mmu-miR-16-5p	Tgfb2	21808	ENSMUSG00000039239	Degradome sequencing	positive		validated
tarbase	MIMAT0000527	mmu-miR-16-5p	Tgfbr1	21812	ENSMUSG00000007613	Degradome sequencing	positive		validated
tarbase	MIMAT0000527	mmu-miR-16-5p	Tgoln1	22134	ENSMUSG00000056429	Degradome sequencing//Degradome sequencing//Degradome sequencing	positive		validated
tarbase	MIMAT0000527	mmu-miR-16-5p	Thbd	21824	ENSMUSG00000074743	Degradome sequencing//Degradome sequencing//Degradome sequencing	positive		validated
tarbase	MIMAT0000527	mmu-miR-16-5p	Them6		ENSMUSG00000056665	Degradome sequencing	positive		validated
tarbase	MIMAT0000527	mmu-miR-16-5p	Thumpd1	233802	ENSMUSG00000030942	Degradome sequencing//Degradome sequencing	positive		validated
tarbase	MIMAT0000527	mmu-miR-16-5p	Thy1	21838	ENSMUSG00000032011	Degradome sequencing//Degradome sequencing//Degradome sequencing	positive		validated
mirtarbase	MIMAT0000527	mmu-miR-16-5p	Tifab	212937	ENSMUSG00000049625	HITS-CLIP	Functional MTI (Weak)	21258322	validated
tarbase	MIMAT0000527	mmu-miR-16-5p	Timp2	21858	ENSMUSG00000017466	Degradome sequencing	positive		validated
tarbase	MIMAT0000527	mmu-miR-16-5p	Tiprl	226591	ENSMUSG00000040843	Degradome sequencing	positive		validated
tarbase	MIMAT0000527	mmu-miR-16-5p	Tirap	117149	ENSMUSG00000032041	Degradome sequencing//Degradome sequencing	positive		validated
tarbase	MIMAT0000527	mmu-miR-16-5p	Tle4	21888	ENSMUSG00000024642	Degradome sequencing//Degradome sequencing	positive		validated
tarbase	MIMAT0000527	mmu-miR-16-5p	Tlk1	228012	ENSMUSG00000041997	Degradome sequencing//Degradome sequencing//Degradome sequencing	positive		validated
tarbase	MIMAT0000527	mmu-miR-16-5p	Tln1	21894	ENSMUSG00000028465	Degradome sequencing//Degradome sequencing	positive		validated
tarbase	MIMAT0000527	mmu-miR-16-5p	Tlnrd1		ENSMUSG00000070462	Degradome sequencing	positive		validated
tarbase	MIMAT0000527	mmu-miR-16-5p	Tm9sf2	68059	ENSMUSG00000025544	Degradome sequencing//Degradome sequencing	positive		validated
tarbase	MIMAT0000527	mmu-miR-16-5p	Tm9sf3		ENSMUSG00000025016	Degradome sequencing//Degradome sequencing	positive		validated
tarbase	MIMAT0000527	mmu-miR-16-5p	Tmbim6	110213	ENSMUSG00000023010	Degradome sequencing	positive		validated
tarbase	MIMAT0000527	mmu-miR-16-5p	Tmc7	209760	ENSMUSG00000042246	Degradome sequencing	positive		validated
tarbase	MIMAT0000527	mmu-miR-16-5p	Tmc8	217356	ENSMUSG00000050106	Degradome sequencing//Degradome sequencing	positive		validated
tarbase	MIMAT0000527	mmu-miR-16-5p	Tmcc1	330401	ENSMUSG00000030126	Degradome sequencing	positive		validated
tarbase	MIMAT0000527	mmu-miR-16-5p	Tmed4		ENSMUSG00000004394	Degradome sequencing	positive		validated
tarbase	MIMAT0000527	mmu-miR-16-5p	Tmed7		ENSMUSG00000033184	Degradome sequencing//Degradome sequencing	positive		validated
tarbase	MIMAT0000527	mmu-miR-16-5p	Tmem101	76547	ENSMUSG00000020921	Degradome sequencing	positive		validated
tarbase	MIMAT0000527	mmu-miR-16-5p	Tmem109	68539	ENSMUSG00000034659	Degradome sequencing	positive		validated
tarbase	MIMAT0000527	mmu-miR-16-5p	Tmem115	56395	ENSMUSG00000010045	Degradome sequencing	positive		validated
tarbase	MIMAT0000527	mmu-miR-16-5p	Tmem121b	94047	ENSMUSG00000094626	Degradome sequencing	positive		validated
tarbase	MIMAT0000527	mmu-miR-16-5p	Tmem123	71929	ENSMUSG00000050912	Degradome sequencing	positive		validated
tarbase	MIMAT0000527	mmu-miR-16-5p	Tmem127	69470	ENSMUSG00000034850	Degradome sequencing	positive		validated
tarbase	MIMAT0000527	mmu-miR-16-5p	Tmem135	72759	ENSMUSG00000039428	Degradome sequencing//Degradome sequencing	positive		validated
tarbase	MIMAT0000527	mmu-miR-16-5p	Tmem154	320782	ENSMUSG00000056498	Degradome sequencing	positive		validated
tarbase	MIMAT0000527	mmu-miR-16-5p	Tmem167		ENSMUSG00000012422	Degradome sequencing//Degradome sequencing	positive		validated
tarbase	MIMAT0000527	mmu-miR-16-5p	Tmem184c	234463	ENSMUSG00000031617	Degradome sequencing	positive		validated
tarbase	MIMAT0000527	mmu-miR-16-5p	Tmem189		ENSMUSG00000090213	Degradome sequencing	positive		validated
tarbase	MIMAT0000527	mmu-miR-16-5p	Tmem245	242474	ENSMUSG00000055296	Degradome sequencing	positive		validated
tarbase	MIMAT0000527	mmu-miR-16-5p	Tmem246	67063	ENSMUSG00000039611	Degradome sequencing	positive		validated
tarbase	MIMAT0000527	mmu-miR-16-5p	Tmem30a	69981	ENSMUSG00000032328	Degradome sequencing//Degradome sequencing	positive		validated
tarbase	MIMAT0000527	mmu-miR-16-5p	Tmem33	67878	ENSMUSG00000037720	Degradome sequencing//Degradome sequencing	positive		validated
tarbase	MIMAT0000527	mmu-miR-16-5p	Tmem41a	66664	ENSMUSG00000022856	Degradome sequencing	positive		validated
tarbase	MIMAT0000527	mmu-miR-16-5p	Tmem50b	77975	ENSMUSG00000022964	Degradome sequencing	positive		validated
tarbase	MIMAT0000527	mmu-miR-16-5p	Tmem56	99887	ENSMUSG00000028132	Degradome sequencing	positive		validated
tarbase	MIMAT0000527	mmu-miR-16-5p	Tmem59		ENSMUSG00000028618	Degradome sequencing	positive		validated
tarbase	MIMAT0000527	mmu-miR-16-5p	Tmem64	100201	ENSMUSG00000043252	Degradome sequencing	positive		validated
tarbase	MIMAT0000527	mmu-miR-16-5p	Tmem87b	72477	ENSMUSG00000014353	Degradome sequencing//Degradome sequencing	positive		validated
tarbase	MIMAT0000527	mmu-miR-16-5p	Tmod2	50876	ENSMUSG00000032186	Degradome sequencing	positive		validated
tarbase	MIMAT0000527	mmu-miR-16-5p	Tmppe		ENSMUSG00000079260	Degradome sequencing//Degradome sequencing//Degradome sequencing	positive		validated
tarbase	MIMAT0000527	mmu-miR-16-5p	Tmx4	52837	ENSMUSG00000034723	Degradome sequencing//Degradome sequencing	positive		validated
tarbase	MIMAT0000527	mmu-miR-16-5p	Tnfaip3	21929	ENSMUSG00000019850	Degradome sequencing//Degradome sequencing	positive		validated
tarbase	MIMAT0000527	mmu-miR-16-5p	Tnfrsf18	21936	ENSMUSG00000041954	Degradome sequencing	positive		validated
tarbase	MIMAT0000527	mmu-miR-16-5p	Tnfrsf23	79201	ENSMUSG00000037613	Degradome sequencing	positive		validated
tarbase	MIMAT0000527	mmu-miR-16-5p	Tnfrsf26	244237	ENSMUSG00000045362	Degradome sequencing//Degradome sequencing	positive		validated
tarbase	MIMAT0000527	mmu-miR-16-5p	Tnfrsf9	21942	ENSMUSG00000028965	Degradome sequencing	positive		validated
tarbase	MIMAT0000527	mmu-miR-16-5p	Tnfsf9	21950	ENSMUSG00000035678	Degradome sequencing//Degradome sequencing//Degradome sequencing	positive		validated
tarbase	MIMAT0000527	mmu-miR-16-5p	Tnks		ENSMUSG00000031529	Degradome sequencing	positive		validated
tarbase	MIMAT0000527	mmu-miR-16-5p	Tnks2	74493	ENSMUSG00000024811	Degradome sequencing//Degradome sequencing//Degradome sequencing	positive		validated
tarbase	MIMAT0000527	mmu-miR-16-5p	Tnpo1	238799	ENSMUSG00000009470	Degradome sequencing//Degradome sequencing	positive		validated
tarbase	MIMAT0000527	mmu-miR-16-5p	Tnpo3	320938	ENSMUSG00000012535	Degradome sequencing	positive		validated
tarbase	MIMAT0000527	mmu-miR-16-5p	Tnrc6a	233833	ENSMUSG00000052707	Degradome sequencing//Degradome sequencing	positive		validated
tarbase	MIMAT0000527	mmu-miR-16-5p	Tnrc6b	213988	ENSMUSG00000047888	Degradome sequencing//Degradome sequencing//Degradome sequencing//Degradome sequencing//Degradome sequencing	positive		validated
tarbase	MIMAT0000527	mmu-miR-16-5p	Tnrc6c	217351	ENSMUSG00000025571	Degradome sequencing//Degradome sequencing	positive		validated
tarbase	MIMAT0000527	mmu-miR-16-5p	Tob2	57259	ENSMUSG00000048546	Degradome sequencing	positive		validated
tarbase	MIMAT0000527	mmu-miR-16-5p	Togaram1	328108	ENSMUSG00000035614	Degradome sequencing//Degradome sequencing	positive		validated
tarbase	MIMAT0000527	mmu-miR-16-5p	Tollip	54473	ENSMUSG00000025139	Degradome sequencing	positive		validated
tarbase	MIMAT0000527	mmu-miR-16-5p	Tomm70a		ENSMUSG00000022752	Degradome sequencing	positive		validated
tarbase	MIMAT0000527	mmu-miR-16-5p	Tonsl	72749	ENSMUSG00000059323	Degradome sequencing//Degradome sequencing	positive		validated
tarbase	MIMAT0000527	mmu-miR-16-5p	Top2b	21974	ENSMUSG00000017485	Degradome sequencing//Degradome sequencing//Degradome sequencing	positive		validated
tarbase	MIMAT0000527	mmu-miR-16-5p	Topbp1	235559	ENSMUSG00000032555	Degradome sequencing	positive		validated
tarbase	MIMAT0000527	mmu-miR-16-5p	Tor1aip2	240832	ENSMUSG00000050565	Degradome sequencing//Degradome sequencing//Degradome sequencing//Degradome sequencing//Degradome sequencing	positive		validated
tarbase	MIMAT0000527	mmu-miR-16-5p	Tpcn1	252972	ENSMUSG00000032741	Degradome sequencing//Degradome sequencing//Degradome sequencing	positive		validated
tarbase	MIMAT0000527	mmu-miR-16-5p	Tpi1	21991	ENSMUSG00000023456	Degradome sequencing//Degradome sequencing	positive		validated
tarbase	MIMAT0000527	mmu-miR-16-5p	Tpp2	22019	ENSMUSG00000041763	Degradome sequencing//Degradome sequencing	positive		validated
tarbase	MIMAT0000527	mmu-miR-16-5p	Tppp3	67971	ENSMUSG00000014846	Degradome sequencing	positive		validated
tarbase	MIMAT0000527	mmu-miR-16-5p	Tpr	108989	ENSMUSG00000006005	Degradome sequencing	positive		validated
tarbase	MIMAT0000527	mmu-miR-16-5p	Traf3	22031	ENSMUSG00000021277	Degradome sequencing//Degradome sequencing//Degradome sequencing	positive		validated
tarbase	MIMAT0000527	mmu-miR-16-5p	Traf3ip3	215243	ENSMUSG00000037318	Degradome sequencing	positive		validated
tarbase	MIMAT0000527	mmu-miR-16-5p	Traf6	22034	ENSMUSG00000027164	Degradome sequencing	positive		validated
tarbase	MIMAT0000527	mmu-miR-16-5p	Tram1	72265	ENSMUSG00000025935	Degradome sequencing//Degradome sequencing//Degradome sequencing	positive		validated
tarbase	MIMAT0000527	mmu-miR-16-5p	Tram1l1	229801	ENSMUSG00000044528	Degradome sequencing	positive		validated
tarbase	MIMAT0000527	mmu-miR-16-5p	Trank1	320429	ENSMUSG00000062296	Degradome sequencing	positive		validated
tarbase	MIMAT0000527	mmu-miR-16-5p	Trappc4	60409	ENSMUSG00000032112	Degradome sequencing	positive		validated
tarbase	MIMAT0000527	mmu-miR-16-5p	Treml2	328833	ENSMUSG00000071068	Degradome sequencing	positive		validated
tarbase	MIMAT0000527	mmu-miR-16-5p	Trhde		ENSMUSG00000050663	Degradome sequencing	positive		validated
tarbase	MIMAT0000527	mmu-miR-16-5p	Trib1	211770	ENSMUSG00000032501	Degradome sequencing//Degradome sequencing//Degradome sequencing	positive		validated
mirtarbase	MIMAT0000527	mmu-miR-16-5p	Trim2	80890	ENSMUSG00000027993	HITS-CLIP	Functional MTI (Weak)	21258322	validated
tarbase	MIMAT0000527	mmu-miR-16-5p	Trim25	217069	ENSMUSG00000000275	Degradome sequencing//Degradome sequencing	positive		validated
tarbase	MIMAT0000527	mmu-miR-16-5p	Trim28	21849	ENSMUSG00000005566	Degradome sequencing//Degradome sequencing//Degradome sequencing//Degradome sequencing//Degradome sequencing	positive		validated
tarbase	MIMAT0000527	mmu-miR-16-5p	Trim33	94093	ENSMUSG00000033014	Degradome sequencing	positive		validated
tarbase	MIMAT0000527	mmu-miR-16-5p	Trim35	66854	ENSMUSG00000022043	Degradome sequencing//Degradome sequencing	positive		validated
tarbase	MIMAT0000527	mmu-miR-16-5p	Trim37	68729	ENSMUSG00000018548	Degradome sequencing	positive		validated
tarbase	MIMAT0000527	mmu-miR-16-5p	Trim44	80985	ENSMUSG00000027189	Degradome sequencing	positive		validated
tarbase	MIMAT0000527	mmu-miR-16-5p	Trio	223435	ENSMUSG00000022263	Degradome sequencing	positive		validated
tarbase	MIMAT0000527	mmu-miR-16-5p	Trip11	109181	ENSMUSG00000021188	Degradome sequencing//Degradome sequencing	positive		validated
tarbase	MIMAT0000527	mmu-miR-16-5p	Trmt6	66926	ENSMUSG00000037376	Degradome sequencing	positive		validated
tarbase	MIMAT0000527	mmu-miR-16-5p	Trp53inp1	60599	ENSMUSG00000028211	Degradome sequencing//Degradome sequencing	positive		validated
tarbase	MIMAT0000527	mmu-miR-16-5p	Trp53inp2	68728	ENSMUSG00000038375	Degradome sequencing	positive		validated
tarbase	MIMAT0000527	mmu-miR-16-5p	Trpc4	22066	ENSMUSG00000027748	Degradome sequencing	positive		validated
tarbase	MIMAT0000527	mmu-miR-16-5p	Trpc4ap	56407	ENSMUSG00000038324	Degradome sequencing//Degradome sequencing//Degradome sequencing	positive		validated
tarbase	MIMAT0000527	mmu-miR-16-5p	Trpm3	226025	ENSMUSG00000052387	Degradome sequencing	positive		validated
tarbase	MIMAT0000527	mmu-miR-16-5p	Trpm7	58800	ENSMUSG00000027365	Degradome sequencing	positive		validated
tarbase	MIMAT0000527	mmu-miR-16-5p	Tsc22d1	21807	ENSMUSG00000022010	Degradome sequencing	positive		validated
tarbase	MIMAT0000527	mmu-miR-16-5p	Tshz3	243931	ENSMUSG00000021217	Degradome sequencing	positive		validated
tarbase	MIMAT0000527	mmu-miR-16-5p	Tsn		ENSMUSG00000026374	Degradome sequencing//Degradome sequencing	positive		validated
tarbase	MIMAT0000527	mmu-miR-16-5p	Tspan11		ENSMUSG00000030351	Degradome sequencing	positive		validated
tarbase	MIMAT0000527	mmu-miR-16-5p	Tspan14	52588	ENSMUSG00000037824	Degradome sequencing	positive		validated
tarbase	MIMAT0000527	mmu-miR-16-5p	Tspan2	70747	ENSMUSG00000027858	Degradome sequencing	positive		validated
tarbase	MIMAT0000527	mmu-miR-16-5p	Tspan3	56434	ENSMUSG00000032324	Degradome sequencing	positive		validated
tarbase	MIMAT0000527	mmu-miR-16-5p	Tspan9	109246	ENSMUSG00000030352	Degradome sequencing	positive		validated
tarbase	MIMAT0000527	mmu-miR-16-5p	Tspyl3		ENSMUSG00000074671	Degradome sequencing	positive		validated
tarbase	MIMAT0000527	mmu-miR-16-5p	Ttbk1	106763	ENSMUSG00000015599	Degradome sequencing	positive		validated
tarbase	MIMAT0000527	mmu-miR-16-5p	Ttc3	22129	ENSMUSG00000040785	Degradome sequencing	positive		validated
tarbase	MIMAT0000527	mmu-miR-16-5p	Ttc39b	69863	ENSMUSG00000038172	Degradome sequencing//Degradome sequencing	positive		validated
tarbase	MIMAT0000527	mmu-miR-16-5p	Ttll12	223723	ENSMUSG00000016757	Degradome sequencing	positive		validated
tarbase	MIMAT0000527	mmu-miR-16-5p	Ttpa	50500	ENSMUSG00000073988	Degradome sequencing	positive		validated
tarbase	MIMAT0000527	mmu-miR-16-5p	Ttpal	76080	ENSMUSG00000017679	Degradome sequencing	positive		validated
tarbase	MIMAT0000527	mmu-miR-16-5p	Ttr	22139	ENSMUSG00000061808	Degradome sequencing	positive		validated
tarbase	MIMAT0000527	mmu-miR-16-5p	Ttyh3	78339	ENSMUSG00000036565	Degradome sequencing	positive		validated
tarbase	MIMAT0000527	mmu-miR-16-5p	Tubb2a	22151	ENSMUSG00000058672	Degradome sequencing	positive		validated
tarbase	MIMAT0000527	mmu-miR-16-5p	Tubb4a	22153	ENSMUSG00000062591	Degradome sequencing	positive		validated
tarbase	MIMAT0000527	mmu-miR-16-5p	Tut1	70044	ENSMUSG00000071645	Degradome sequencing//Degradome sequencing	positive		validated
tarbase	MIMAT0000527	mmu-miR-16-5p	Tut4	230594	ENSMUSG00000034610	Degradome sequencing//Degradome sequencing	positive		validated
tarbase	MIMAT0000527	mmu-miR-16-5p	Tvp23b	67510	ENSMUSG00000014177	Degradome sequencing	positive		validated
tarbase	MIMAT0000527	mmu-miR-16-5p	Txlna	109658	ENSMUSG00000053841	Degradome sequencing	positive		validated
tarbase	MIMAT0000527	mmu-miR-16-5p	Txnip	56338	ENSMUSG00000038393	Degradome sequencing//Degradome sequencing//Degradome sequencing//Degradome sequencing	positive		validated
tarbase	MIMAT0000527	mmu-miR-16-5p	U2surp	67958	ENSMUSG00000032407	Degradome sequencing//Degradome sequencing//Degradome sequencing	positive		validated
tarbase	MIMAT0000527	mmu-miR-16-5p	Ubac1	98766	ENSMUSG00000036352	Degradome sequencing//Degradome sequencing	positive		validated
tarbase	MIMAT0000527	mmu-miR-16-5p	Ube2d3	66105	ENSMUSG00000078578	Degradome sequencing//Degradome sequencing	positive		validated
tarbase	MIMAT0000527	mmu-miR-16-5p	Ube2o	217342	ENSMUSG00000020802	Degradome sequencing	positive		validated
tarbase	MIMAT0000527	mmu-miR-16-5p	Ube2s		ENSMUSG00000060860	Degradome sequencing	positive		validated
tarbase	MIMAT0000527	mmu-miR-16-5p	Ube3a	22215	ENSMUSG00000025326	Degradome sequencing//Degradome sequencing//Degradome sequencing	positive		validated
tarbase	MIMAT0000527	mmu-miR-16-5p	Ube3c	100763	ENSMUSG00000039000	Degradome sequencing	positive		validated
tarbase	MIMAT0000527	mmu-miR-16-5p	Ube4a	140630	ENSMUSG00000059890	Degradome sequencing//Degradome sequencing//Degradome sequencing	positive		validated
tarbase	MIMAT0000527	mmu-miR-16-5p	Ube4b	63958	ENSMUSG00000028960	Degradome sequencing//Degradome sequencing	positive		validated
tarbase	MIMAT0000527	mmu-miR-16-5p	Ubfd1	28018	ENSMUSG00000030870	Degradome sequencing	positive		validated
tarbase	MIMAT0000527	mmu-miR-16-5p	Ubl5	66177	ENSMUSG00000084786	Degradome sequencing//Degradome sequencing	positive		validated
tarbase	MIMAT0000527	mmu-miR-16-5p	Ubn2	320538	ENSMUSG00000038538	Degradome sequencing//Degradome sequencing//Degradome sequencing	positive		validated
tarbase	MIMAT0000527	mmu-miR-16-5p	Ubqln1	56085	ENSMUSG00000005312	Degradome sequencing	positive		validated
tarbase	MIMAT0000527	mmu-miR-16-5p	Ubqln4	94232	ENSMUSG00000008604	Degradome sequencing	positive		validated
tarbase	MIMAT0000527	mmu-miR-16-5p	Ubr1	22222	ENSMUSG00000027272	Degradome sequencing	positive		validated
tarbase	MIMAT0000527	mmu-miR-16-5p	Ubr2	224826	ENSMUSG00000023977	Degradome sequencing	positive		validated
tarbase	MIMAT0000527	mmu-miR-16-5p	Ubr3	68795	ENSMUSG00000044308	Degradome sequencing//Degradome sequencing	positive		validated
tarbase	MIMAT0000527	mmu-miR-16-5p	Ubr4	69116	ENSMUSG00000066036	Degradome sequencing//Degradome sequencing	positive		validated
tarbase	MIMAT0000527	mmu-miR-16-5p	Ubr5	70790	ENSMUSG00000037487	Degradome sequencing	positive		validated
tarbase	MIMAT0000527	mmu-miR-16-5p	Ubtd1	226122	ENSMUSG00000025171	Degradome sequencing	positive		validated
tarbase	MIMAT0000527	mmu-miR-16-5p	Ufc1	66155	ENSMUSG00000062963	Degradome sequencing	positive		validated
tarbase	MIMAT0000527	mmu-miR-16-5p	Ufm1	67890	ENSMUSG00000027746	Degradome sequencing//Degradome sequencing	positive		validated
tarbase	MIMAT0000527	mmu-miR-16-5p	Ugt2b1	71773	ENSMUSG00000035836	Degradome sequencing	positive		validated
tarbase	MIMAT0000527	mmu-miR-16-5p	Ugt2b34		ENSMUSG00000029260	Degradome sequencing	positive		validated
tarbase	MIMAT0000527	mmu-miR-16-5p	Uhmk1	16589	ENSMUSG00000026667	Degradome sequencing//Degradome sequencing//Degradome sequencing//Degradome sequencing	positive		validated
tarbase	MIMAT0000527	mmu-miR-16-5p	Uhrf2	109113	ENSMUSG00000024817	Degradome sequencing//Degradome sequencing	positive		validated
tarbase	MIMAT0000527	mmu-miR-16-5p	Ulk1	22241	ENSMUSG00000029512	Degradome sequencing	positive		validated
tarbase	MIMAT0000527	mmu-miR-16-5p	Unc80	329178	ENSMUSG00000055567	Degradome sequencing	positive		validated
tarbase	MIMAT0000527	mmu-miR-16-5p	Upf2	326622	ENSMUSG00000043241	Degradome sequencing//Degradome sequencing	positive		validated
tarbase	MIMAT0000527	mmu-miR-16-5p	Uqcrc2	67003	ENSMUSG00000030884	Degradome sequencing	positive		validated
tarbase	MIMAT0000527	mmu-miR-16-5p	Usp11	236733	ENSMUSG00000031066	Degradome sequencing	positive		validated
tarbase	MIMAT0000527	mmu-miR-16-5p	Usp12	22217	ENSMUSG00000029640	Degradome sequencing	positive		validated
tarbase	MIMAT0000527	mmu-miR-16-5p	Usp14	59025	ENSMUSG00000047879	Degradome sequencing	positive		validated
tarbase	MIMAT0000527	mmu-miR-16-5p	Usp16	74112	ENSMUSG00000025616	Degradome sequencing//Degradome sequencing	positive		validated
tarbase	MIMAT0000527	mmu-miR-16-5p	Usp19	71472	ENSMUSG00000006676	Degradome sequencing	positive		validated
tarbase	MIMAT0000527	mmu-miR-16-5p	Usp22	216825	ENSMUSG00000042506	Degradome sequencing	positive		validated
tarbase	MIMAT0000527	mmu-miR-16-5p	Usp24	329908	ENSMUSG00000028514	Degradome sequencing	positive		validated
tarbase	MIMAT0000527	mmu-miR-16-5p	Usp25	30940	ENSMUSG00000022867	Degradome sequencing//Degradome sequencing	positive		validated
tarbase	MIMAT0000527	mmu-miR-16-5p	Usp31	76179	ENSMUSG00000063317	Degradome sequencing//Degradome sequencing//Degradome sequencing//Degradome sequencing	positive		validated
tarbase	MIMAT0000527	mmu-miR-16-5p	Usp33	170822	ENSMUSG00000025437	Degradome sequencing//Degradome sequencing	positive		validated
tarbase	MIMAT0000527	mmu-miR-16-5p	Usp34	17847	ENSMUSG00000056342	Degradome sequencing//Degradome sequencing	positive		validated
tarbase	MIMAT0000527	mmu-miR-16-5p	Usp38	74841	ENSMUSG00000038250	Degradome sequencing	positive		validated
tarbase	MIMAT0000527	mmu-miR-16-5p	Usp4	22258	ENSMUSG00000032612	Degradome sequencing	positive		validated
tarbase	MIMAT0000527	mmu-miR-16-5p	Usp42	76800	ENSMUSG00000051306	Degradome sequencing//Degradome sequencing//Degradome sequencing	positive		validated
tarbase	MIMAT0000527	mmu-miR-16-5p	Usp5	22225	ENSMUSG00000038429	Degradome sequencing	positive		validated
tarbase	MIMAT0000527	mmu-miR-16-5p	Usp7	252870	ENSMUSG00000022710	Degradome sequencing//Degradome sequencing	positive		validated
tarbase	MIMAT0000527	mmu-miR-16-5p	Usp9x	22284	ENSMUSG00000031010	Degradome sequencing	positive		validated
tarbase	MIMAT0000527	mmu-miR-16-5p	Uspl1	231915	ENSMUSG00000041264	Degradome sequencing//Degradome sequencing	positive		validated
tarbase	MIMAT0000527	mmu-miR-16-5p	Utp3	65961	ENSMUSG00000070697	Degradome sequencing	positive		validated
tarbase	MIMAT0000527	mmu-miR-16-5p	Utrn	22288	ENSMUSG00000019820	Degradome sequencing	positive		validated
tarbase	MIMAT0000527	mmu-miR-16-5p	Vac14	234729	ENSMUSG00000010936	Degradome sequencing	positive		validated
tarbase	MIMAT0000527	mmu-miR-16-5p	Vamp2	22318	ENSMUSG00000020894	Degradome sequencing	positive		validated
tarbase	MIMAT0000527	mmu-miR-16-5p	Vapb	56491	ENSMUSG00000054455	Degradome sequencing	positive		validated
tarbase	MIMAT0000527	mmu-miR-16-5p	Vasp	22323	ENSMUSG00000030403	Degradome sequencing	positive		validated
tarbase	MIMAT0000527	mmu-miR-16-5p	Vbp1	22327	ENSMUSG00000031197	Degradome sequencing	positive		validated
tarbase	MIMAT0000527	mmu-miR-16-5p	Vcl	22330	ENSMUSG00000021823	Degradome sequencing	positive		validated
tarbase	MIMAT0000527	mmu-miR-16-5p	Vcpip1	70675	ENSMUSG00000045210	Degradome sequencing//Degradome sequencing	positive		validated
mirtarbase	MIMAT0000527	mmu-miR-16-5p	Vegfa	22339	ENSMUSG00000023951	GFP reporter assay//In situ hybridization//Northern blot//qRT-PCR//Western blot	Functional MTI	20962322	validated
mirtarbase	MIMAT0000527	mmu-miR-16-5p	Vegfa	22339	ENSMUSG00000023951	Reporter assay	Non-Functional MTI	15131085	validated
mirtarbase	MIMAT0000527	mmu-miR-16-5p	Vegfa	22339	ENSMUSG00000023951	Microarray//qRT-PCR//Western blot	Functional MTI	24792245	validated
tarbase	MIMAT0000527	mmu-miR-16-5p	Vegfa	22339	ENSMUSG00000023951	Degradome sequencing	positive		validated
tarbase	MIMAT0000527	mmu-miR-16-5p	Vim		ENSMUSG00000026728	Degradome sequencing//Degradome sequencing//Degradome sequencing	positive		validated
tarbase	MIMAT0000527	mmu-miR-16-5p	Vmp1	75909	ENSMUSG00000018171	Degradome sequencing	positive		validated
tarbase	MIMAT0000527	mmu-miR-16-5p	Vps13c	320528	ENSMUSG00000035284	Degradome sequencing	positive		validated
tarbase	MIMAT0000527	mmu-miR-16-5p	Vps33a	77573	ENSMUSG00000029434	Degradome sequencing	positive		validated
tarbase	MIMAT0000527	mmu-miR-16-5p	Vps33b	233405	ENSMUSG00000030534	Degradome sequencing//Degradome sequencing	positive		validated
tarbase	MIMAT0000527	mmu-miR-16-5p	Vps35	65114	ENSMUSG00000031696	Degradome sequencing//Degradome sequencing//Degradome sequencing	positive		validated
tarbase	MIMAT0000527	mmu-miR-16-5p	Vps37a	52348	ENSMUSG00000031600	Degradome sequencing	positive		validated
tarbase	MIMAT0000527	mmu-miR-16-5p	Vti1b	53612	ENSMUSG00000021124	Degradome sequencing//Degradome sequencing	positive		validated
tarbase	MIMAT0000527	mmu-miR-16-5p	Vtn	22370	ENSMUSG00000017344	Degradome sequencing	positive		validated
tarbase	MIMAT0000527	mmu-miR-16-5p	Wapl	218914	ENSMUSG00000041408	Degradome sequencing	positive		validated
tarbase	MIMAT0000527	mmu-miR-16-5p	Washc1	68767	ENSMUSG00000024101	Degradome sequencing	positive		validated
tarbase	MIMAT0000527	mmu-miR-16-5p	Wasl	73178	ENSMUSG00000029684	Degradome sequencing	positive		validated
tarbase	MIMAT0000527	mmu-miR-16-5p	Wbp11	60321	ENSMUSG00000030216	Degradome sequencing//Degradome sequencing//Degradome sequencing	positive		validated
tarbase	MIMAT0000527	mmu-miR-16-5p	Wdr1	22388	ENSMUSG00000005103	Degradome sequencing	positive		validated
tarbase	MIMAT0000527	mmu-miR-16-5p	Wdr36	225348	ENSMUSG00000038299	Degradome sequencing	positive		validated
tarbase	MIMAT0000527	mmu-miR-16-5p	Wdr37	207615	ENSMUSG00000021147	Degradome sequencing//Degradome sequencing	positive		validated
tarbase	MIMAT0000527	mmu-miR-16-5p	Wdr47	99512	ENSMUSG00000040389	Degradome sequencing	positive		validated
tarbase	MIMAT0000527	mmu-miR-16-5p	Wdr7	104082	ENSMUSG00000040560	Degradome sequencing	positive		validated
tarbase	MIMAT0000527	mmu-miR-16-5p	Wdr82		ENSMUSG00000020257	Degradome sequencing//Degradome sequencing	positive		validated
tarbase	MIMAT0000527	mmu-miR-16-5p	Wee1	22390	ENSMUSG00000031016	Degradome sequencing	positive		validated
tarbase	MIMAT0000527	mmu-miR-16-5p	Wipf1	215280	ENSMUSG00000075284	Degradome sequencing	positive		validated
tarbase	MIMAT0000527	mmu-miR-16-5p	Wipi2	74781	ENSMUSG00000029578	Degradome sequencing//Degradome sequencing	positive		validated
mirtarbase	MIMAT0000527	mmu-miR-16-5p	Wnt3a	22416	ENSMUSG00000009900	qRT-PCR//Western blot//Northern blot//Luciferase reporter assay	Functional MTI	18931683	validated
tarbase	MIMAT0000527	mmu-miR-16-5p	Wsb1	78889	ENSMUSG00000017677	Degradome sequencing//Degradome sequencing//Degradome sequencing	positive		validated
tarbase	MIMAT0000527	mmu-miR-16-5p	Wscd2	320916	ENSMUSG00000063430	Degradome sequencing	positive		validated
tarbase	MIMAT0000527	mmu-miR-16-5p	Wwp1	107568	ENSMUSG00000041058	Degradome sequencing	positive		validated
tarbase	MIMAT0000527	mmu-miR-16-5p	Wwp2	66894	ENSMUSG00000031930	Degradome sequencing	positive		validated
tarbase	MIMAT0000527	mmu-miR-16-5p	Xpc	22591	ENSMUSG00000030094	Degradome sequencing//Degradome sequencing	positive		validated
tarbase	MIMAT0000527	mmu-miR-16-5p	Xpo1	103573	ENSMUSG00000020290	Degradome sequencing	positive		validated
tarbase	MIMAT0000527	mmu-miR-16-5p	Xpo5	72322	ENSMUSG00000067150	Degradome sequencing	positive		validated
tarbase	MIMAT0000527	mmu-miR-16-5p	Xrn2	24128	ENSMUSG00000027433	Degradome sequencing//Degradome sequencing	positive		validated
tarbase	MIMAT0000527	mmu-miR-16-5p	Xylt1		ENSMUSG00000030657	Degradome sequencing	positive		validated
tarbase	MIMAT0000527	mmu-miR-16-5p	Yaf2	67057	ENSMUSG00000022634	Degradome sequencing	positive		validated
tarbase	MIMAT0000527	mmu-miR-16-5p	Yes1	22612	ENSMUSG00000014932	Degradome sequencing	positive		validated
tarbase	MIMAT0000527	mmu-miR-16-5p	Yipf6	77929	ENSMUSG00000047694	Degradome sequencing	positive		validated
tarbase	MIMAT0000527	mmu-miR-16-5p	Yme1l1	27377	ENSMUSG00000026775	Degradome sequencing	positive		validated
tarbase	MIMAT0000527	mmu-miR-16-5p	Ypel3	66090	ENSMUSG00000042675	Degradome sequencing	positive		validated
tarbase	MIMAT0000527	mmu-miR-16-5p	Ythdc1	231386	ENSMUSG00000035851	Degradome sequencing//Degradome sequencing	positive		validated
tarbase	MIMAT0000527	mmu-miR-16-5p	Ythdf1	228994	ENSMUSG00000038848	Degradome sequencing	positive		validated
tarbase	MIMAT0000527	mmu-miR-16-5p	Ywhae	22627	ENSMUSG00000020849	Degradome sequencing//Degradome sequencing//Degradome sequencing//Degradome sequencing//Degradome sequencing//Degradome sequencing	positive		validated
tarbase	MIMAT0000527	mmu-miR-16-5p	Ywhag	22628	ENSMUSG00000051391	Degradome sequencing//Degradome sequencing	positive		validated
tarbase	MIMAT0000527	mmu-miR-16-5p	Ywhah	22629	ENSMUSG00000018965	Degradome sequencing//Degradome sequencing	positive		validated
tarbase	MIMAT0000527	mmu-miR-16-5p	Zbtb18	30928	ENSMUSG00000063659	Degradome sequencing	positive		validated
tarbase	MIMAT0000527	mmu-miR-16-5p	Zbtb20	56490	ENSMUSG00000022708	Degradome sequencing	positive		validated
tarbase	MIMAT0000527	mmu-miR-16-5p	Zbtb34	241311	ENSMUSG00000068966	Degradome sequencing//Degradome sequencing	positive		validated
tarbase	MIMAT0000527	mmu-miR-16-5p	Zbtb38	245007	ENSMUSG00000040433	Degradome sequencing//Degradome sequencing	positive		validated
tarbase	MIMAT0000527	mmu-miR-16-5p	Zbtb39	320080	ENSMUSG00000044617	Degradome sequencing	positive		validated
tarbase	MIMAT0000527	mmu-miR-16-5p	Zbtb7a	16969	ENSMUSG00000035011	Degradome sequencing//Degradome sequencing	positive		validated
tarbase	MIMAT0000527	mmu-miR-16-5p	Zbtb7b	22724	ENSMUSG00000028042	Degradome sequencing	positive		validated
tarbase	MIMAT0000527	mmu-miR-16-5p	Zbtb9	474156	ENSMUSG00000079605	Degradome sequencing	positive		validated
tarbase	MIMAT0000527	mmu-miR-16-5p	Zc3h12d	237256	ENSMUSG00000039981	Degradome sequencing	positive		validated
tarbase	MIMAT0000527	mmu-miR-16-5p	Zc3h6	78751	ENSMUSG00000042851	Degradome sequencing//Degradome sequencing	positive		validated
tarbase	MIMAT0000527	mmu-miR-16-5p	Zc3hav1	78781	ENSMUSG00000029826	Degradome sequencing//Degradome sequencing	positive		validated
tarbase	MIMAT0000527	mmu-miR-16-5p	Zcchc14	142682	ENSMUSG00000061410	Degradome sequencing	positive		validated
tarbase	MIMAT0000527	mmu-miR-16-5p	Zcchc2	227449	ENSMUSG00000038866	Degradome sequencing//Degradome sequencing	positive		validated
tarbase	MIMAT0000527	mmu-miR-16-5p	Zcchc3	67917	ENSMUSG00000074682	Degradome sequencing//Degradome sequencing	positive		validated
tarbase	MIMAT0000527	mmu-miR-16-5p	Zdhhc20	75965	ENSMUSG00000021969	Degradome sequencing	positive		validated
tarbase	MIMAT0000527	mmu-miR-16-5p	Zdhhc21	68268	ENSMUSG00000028403	Degradome sequencing//Degradome sequencing//Degradome sequencing	positive		validated
tarbase	MIMAT0000527	mmu-miR-16-5p	Zfand5	22682	ENSMUSG00000024750	Degradome sequencing	positive		validated
tarbase	MIMAT0000527	mmu-miR-16-5p	Zfand6	65098	ENSMUSG00000030629	Degradome sequencing//Degradome sequencing	positive		validated
tarbase	MIMAT0000527	mmu-miR-16-5p	Zfc3h1	216345	ENSMUSG00000034163	Degradome sequencing	positive		validated
tarbase	MIMAT0000527	mmu-miR-16-5p	Zfhx2	239102	ENSMUSG00000040721	Degradome sequencing	positive		validated
tarbase	MIMAT0000527	mmu-miR-16-5p	Zfhx3	11906	ENSMUSG00000038872	Degradome sequencing	positive		validated
tarbase	MIMAT0000527	mmu-miR-16-5p	Zfp106	20402	ENSMUSG00000027288	Degradome sequencing//Degradome sequencing//Degradome sequencing	positive		validated
tarbase	MIMAT0000527	mmu-miR-16-5p	Zfp148	22661	ENSMUSG00000022811	Degradome sequencing	positive		validated
tarbase	MIMAT0000527	mmu-miR-16-5p	Zfp217	228913	ENSMUSG00000052056	Degradome sequencing//Degradome sequencing	positive		validated
tarbase	MIMAT0000527	mmu-miR-16-5p	Zfp267	241944	ENSMUSG00000033883	Degradome sequencing	positive		validated
tarbase	MIMAT0000527	mmu-miR-16-5p	Zfp280b	64453	ENSMUSG00000049764	Degradome sequencing//Degradome sequencing	positive		validated
tarbase	MIMAT0000527	mmu-miR-16-5p	Zfp281	226442	ENSMUSG00000041483	Degradome sequencing//Degradome sequencing	positive		validated
tarbase	MIMAT0000527	mmu-miR-16-5p	Zfp346	26919	ENSMUSG00000021481	Degradome sequencing//Degradome sequencing	positive		validated
tarbase	MIMAT0000527	mmu-miR-16-5p	Zfp362	230761	ENSMUSG00000028799	Degradome sequencing//Degradome sequencing	positive		validated
tarbase	MIMAT0000527	mmu-miR-16-5p	Zfp367	238673	ENSMUSG00000044934	Degradome sequencing//Degradome sequencing	positive		validated
tarbase	MIMAT0000527	mmu-miR-16-5p	Zfp512	269639	ENSMUSG00000062761	Degradome sequencing//Degradome sequencing	positive		validated
[truncated: 1,498 more rows]
